# Supplementary material for: A Genome-Wide Association study in Arabidopsis thaliana to decipher the adaptive genetics of quantitative disease resistance in a native heterogeneous environment
Source: PLoS One. 2022 Oct 3;17(10):e0274561. doi: 10.1371/journal.pone.0274561 (PMC9529085; doi:10.1371/journal.pone.0274561)
Supplement: S1 Dataset — (XLSX) [file pone.0274561.s001.xlsx]

## Sheet: Dataset 1
Dataset 1: Raw data of disease index.
Number	Microhabitat	Soil	Pannua	Block	Accession_id	disease_index	bolting	maximal_rosette_diameter
1	A	A	absence	A	71087	4	YES	19
2	A	A	absence	A	71147	5	YES	18
3	A	A	absence	A	71124	7	NO	19
4	A	A	absence	A	71101	.	NO	12
5	A	A	absence	A	71094	.	NO	.
6	A	A	absence	A	71190	3	YES	25
7	A	A	absence	A	71131	2	NO	25
8	A	A	absence	A	71117	3	NO	18
9	A	A	absence	A	71118	5	NO	21
10	A	A	absence	A	71050	8	NO	27
11	A	A	absence	A	71153	8	YES	19
12	A	A	absence	A	71145	.	NO	.
13	A	A	absence	A	71139	.	NO	23
14	A	A	absence	A	71043	.	NO	28
15	A	A	absence	A	71078	7	YES	21
16	A	A	absence	A	71179	5	NO	26
17	A	A	absence	A	71143	3	NO	22
18	A	A	absence	A	71140	2	NO	19
19	A	A	absence	A	71045	.	YES	23
20	A	A	absence	A	71194	0	NO	16
21	A	A	absence	A	71002	7	NO	24
22	A	A	absence	A	71149	6	YES	23
23	A	A	absence	A	71022	8	NO	29
24	A	A	absence	A	71086	8	NO	23
25	A	A	absence	A	71073	6	YES	24
26	A	A	absence	A	71160	.	YES	26
27	A	A	absence	A	71137	7	NO	38
28	A	A	absence	A	71075	.	NO	.
29	A	A	absence	A	71063	8	YES	37
30	A	A	absence	A	71082	2	YES	32
31	A	A	absence	A	71109	.	NO	29
32	A	A	absence	A	71095	3	NO	26
33	A	A	absence	A	71114	.	NO	.
34	A	A	absence	A	71071	.	NO	.
35	A	A	absence	A	71010	6	NO	15
36	A	A	absence	A	71154	2	YES	32
37	A	A	absence	A	71034	4	YES	27
38	A	A	absence	A	71119	1	YES	21
39	A	A	absence	A	71023	2	YES	32
40	A	A	absence	A	71085	5	NO	22
41	A	A	absence	A	71135	3	NO	36
42	A	A	absence	A	71093	5	YES	26
43	A	A	absence	A	71158	2	YES	25
44	A	A	absence	A	71018	5	YES	28
45	A	A	absence	A	71174	5	YES	24
46	A	A	absence	A	71068	5	YES	18
47	A	A	absence	A	71102	6	YES	19
48	A	A	absence	A	71033	3	YES	30
49	A	A	absence	A	71041	2	YES	28
50	A	A	absence	A	71013	7	YES	22
51	A	A	absence	A	71035	2	YES	30
52	A	A	absence	A	71069	4	NO	23
53	A	A	absence	A	71168	1	NO	26
54	A	A	absence	A	71083	7	NO	25
55	A	A	absence	A	71161	0	YES	24
56	A	A	absence	A	71148	7	YES	27
57	A	A	absence	A	71134	.	NO	.
58	A	A	absence	A	71104	6	YES	36
59	A	A	absence	A	71006	1	YES	22
60	A	A	absence	A	71040	4	YES	23
61	A	A	absence	A	71055	6	YES	20
62	A	A	absence	A	71128	2	NO	22
63	A	A	absence	A	71084	4	NO	31
64	A	A	absence	A	71088	1	YES	31
65	A	A	absence	A	71182	1	YES	26
66	A	A	absence	A	71072	4	NO	25
67	A	A	absence	A	71130	5	NO	18
68	A	A	absence	A	71100	2	NO	14
69	A	A	absence	A	71014	.	NO	26
70	A	A	absence	A	71138	4	YES	22
71	A	A	absence	A	71122	1	YES	25
72	A	A	absence	A	71066	.	YES	25
74	A	A	absence	A	71173	6	NO	18
75	A	A	absence	A	71090	.	NO	.
76	A	A	absence	A	71096	.	NO	23
77	A	A	absence	A	71123	7	NO	31
78	A	A	absence	A	71113	5	NO	23
79	A	A	absence	A	71077	.	NO	25
80	A	A	absence	A	71048	.	NO	.
81	A	A	absence	A	71120	4	NO	17
82	A	A	absence	A	71026	.	NO	13
83	A	A	absence	A	71089	4	YES	18
84	A	A	absence	A	71008	6	YES	25
85	A	A	absence	A	71144	7	YES	13
86	A	A	absence	A	71178	7	NO	25
87	A	A	absence	A	71001	7	NO	19
88	A	A	absence	A	71171	.	NO	27
89	A	A	absence	A	71165	1	NO	21
90	A	A	absence	A	71019	5	YES	26
91	A	A	absence	A	71036	8	NO	31
92	A	A	absence	A	71126	8	YES	33
93	A	A	absence	A	71183	3	YES	34
94	A	A	absence	A	71030	4	YES	18
95	A	A	absence	A	71027	8	YES	21
96	A	A	absence	A	71172	8	NO	26
97	A	A	absence	A	71009	6	NO	27
98	A	A	absence	A	71067	8	NO	32
99	A	A	absence	A	71025	.	NO	26
100	A	A	absence	A	71157	1	YES	19
101	A	A	absence	A	71186	2	NO	32
102	A	A	absence	A	71016	4	YES	30
103	A	A	absence	A	71136	5	YES	16
104	A	A	absence	A	71132	7	NO	18
105	A	A	absence	A	71057	2	YES	19
106	A	A	absence	A	71091	7	NO	20
107	A	A	absence	A	71080	2	YES	18
108	A	A	absence	A	71166	6	YES	22
110	A	A	absence	A	71111	5	NO	19
111	A	A	absence	A	71070	3	NO	17
112	A	A	absence	A	71188	2	YES	18
113	A	A	absence	A	71074	3	YES	24
114	A	A	absence	A	71054	7	YES	21
115	A	A	absence	A	71106	.	NO	29
116	A	A	absence	A	71032	6	NO	31
117	A	A	absence	A	71064	0	NO	11
118	A	A	absence	A	71129	2	YES	23
119	A	A	absence	A	71146	2	NO	22
120	A	A	absence	A	71185	3	YES	21
121	A	A	absence	A	71092	0	NO	18
122	A	A	absence	A	71007	2	NO	17
123	A	A	absence	A	71038	4	NO	20
124	A	A	absence	A	71042	2	YES	23
125	A	A	absence	A	71020	3	YES	30
126	A	A	absence	A	71103	1	NO	26
127	A	A	absence	A	71151	0	NO	.
128	A	A	absence	A	71180	3	YES	25
129	A	A	absence	A	71061	0	YES	22
130	A	A	absence	A	71195	.	NO	.
131	A	A	absence	A	71110	0	NO	23
132	A	A	absence	A	71052	3	YES	23
133	A	A	absence	A	71012	3	NO	12
134	A	A	absence	A	71141	1	YES	19
135	A	A	absence	A	71162	2	NO	17
136	A	A	absence	A	71189	2	NO	22
137	A	A	absence	A	71156	.	NO	.
138	A	A	absence	A	71003	3	YES	23
139	A	A	absence	A	71029	6	NO	30
140	A	A	absence	A	71155	3	YES	29
141	A	A	absence	A	71098	2	NO	21
142	A	A	absence	A	71011	8	NO	27
143	A	A	absence	A	71152	7	NO	23
144	A	A	absence	A	71142	2	NO	28
145	A	A	absence	A	71056	5	YES	20
146	A	A	absence	A	71150	2	YES	21
147	A	A	absence	A	71105	3	NO	27
148	A	A	absence	A	71049	2	NO	35
149	A	A	absence	A	71175	2	NO	22
150	A	A	absence	A	71193	7	NO	28
151	A	A	absence	A	71127	3	YES	19
152	A	A	absence	A	71037	3	NO	20
153	A	A	absence	A	71121	2	YES	18
154	A	A	absence	A	71058	5	YES	29
155	A	A	absence	A	71047	.	NO	18
156	A	A	absence	A	71051	3	YES	24
157	A	A	absence	A	71187	7	NO	35
158	A	A	absence	A	71024	3	YES	28
159	A	A	absence	A	71031	6	NO	22
160	A	A	absence	A	71081	1	YES	28
162	A	A	absence	A	71097	2	NO	18
163	A	A	absence	A	71079	3	YES	20
164	A	A	absence	A	71125	5	YES	20
165	A	A	absence	A	71116	6	NO	19
166	A	A	absence	A	71039	.	NO	.
167	A	A	absence	A	71167	1	YES	12
168	A	A	absence	A	71099	0	NO	26
169	A	A	absence	A	71053	3	NO	30
170	A	A	absence	A	71170	7	YES	25
171	A	A	absence	A	71181	7	YES	29
172	A	A	absence	A	71015	2	NO	32
173	A	A	absence	A	71159	7	NO	24
174	A	A	absence	A	71004	7	YES	21
175	A	A	absence	A	71191	.	NO	.
176	A	A	absence	A	71163	3	YES	21
177	A	A	absence	A	71112	.	NO	.
178	A	A	absence	A	71192	1	NO	15
179	A	A	absence	A	71115	6	NO	24
180	A	A	absence	A	71164	2	YES	19
181	A	A	absence	A	71177	3	YES	31
182	A	A	absence	A	71184	2	YES	28
183	A	A	absence	A	71046	1	NO	16
184	A	A	absence	A	71062	2	NO	26
185	A	A	absence	A	71059	1	YES	28
186	A	A	absence	A	71076	3	YES	33
187	A	A	absence	A	71065	3	YES	26
188	A	A	absence	A	71169	3	NO	15
189	A	A	absence	A	71133	3	YES	20
190	A	A	absence	A	71060	1	NO	26
191	A	A	absence	A	71107	1	NO	25
192	A	A	absence	A	71021	1	YES	22
193	A	A	absence	A	71005	.	NO	.
194	A	A	absence	A	71044	6	YES	17
195	A	A	absence	A	71108	3	YES	17
196	A	A	absence	A	71017	1	NO	13
197	A	A	absence	A	71176	1	YES	21
198	A	A	absence	A	71028	2	NO	31
199	A	A	absence	B	71077	.	NO	.
200	A	A	absence	B	71003	4	NO	26
201	A	A	absence	B	71109	3	NO	22
202	A	A	absence	B	71194	5	NO	20
203	A	A	absence	B	71033	.	NO	.
204	A	A	absence	B	71148	.	NO	.
205	A	A	absence	B	71079	8	NO	28
206	A	A	absence	B	71057	.	NO	.
207	A	A	absence	B	71023	.	NO	.
208	A	A	absence	B	71115	0	NO	24
209	A	A	absence	B	71039	.	NO	.
210	A	A	absence	B	71113	4	NO	29
211	A	A	absence	B	71043	8	YES	30
212	A	A	absence	B	71004	.	NO	.
213	A	A	absence	B	71131	3	NO	26
214	A	A	absence	B	71080	.	NO	.
215	A	A	absence	B	71129	.	NO	.
216	A	A	absence	B	71110	2	NO	26
217	A	A	absence	B	71086	1	NO	31
218	A	A	absence	B	71191	.	NO	.
219	A	A	absence	B	71124	.	NO	.
220	A	A	absence	B	71087	1	NO	21
221	A	A	absence	B	71005	1	YES	21
222	A	A	absence	B	71071	7	YES	35
223	A	A	absence	B	71133	.	NO	.
224	A	A	absence	B	71061	5	YES	27
225	A	A	absence	B	71192	1	NO	15
226	A	A	absence	B	71092	2	NO	18
227	A	A	absence	B	71090	0	NO	13
228	A	A	absence	B	71020	0	YES	19
229	A	A	absence	B	71026	1	YES	22
230	A	A	absence	B	71116	7	NO	38
231	A	A	absence	B	71017	.	NO	.
232	A	A	absence	B	71126	1	NO	26
233	A	A	absence	B	71102	2	NO	25
234	A	A	absence	B	71164	3	YES	26
235	A	A	absence	B	71165	.	NO	20
236	A	A	absence	B	71060	8	NO	26
237	A	A	absence	B	71135	1	NO	16
238	A	A	absence	B	71051	2	NO	21
239	A	A	absence	B	71162	1	NO	21
240	A	A	absence	B	71073	2	YES	18
241	A	A	absence	B	71104	4	NO	23
242	A	A	absence	B	71184	2	YES	30
243	A	A	absence	B	71111	.	NO	.
244	A	A	absence	B	71018	1	NO	33
245	A	A	absence	B	71171	6	NO	25
246	A	A	absence	B	71041	3	YES	33
247	A	A	absence	B	71068	5	YES	34
248	A	A	absence	B	71029	2	NO	18
249	A	A	absence	B	71091	2	NO	19
250	A	A	absence	B	71138	0	NO	20
251	A	A	absence	B	71088	1	NO	24
252	A	A	absence	B	71158	2	YES	28
253	A	A	absence	B	71139	6	NO	17
254	A	A	absence	B	71185	2	NO	13
255	A	A	absence	B	71172	.	NO	.
256	A	A	absence	B	71105	5	NO	26
257	A	A	absence	B	71177	3	YES	25
258	A	A	absence	B	71024	3	YES	27
259	A	A	absence	B	71045	3	YES	29
260	A	A	absence	B	71174	4	YES	18
261	A	A	absence	B	71022	5	NO	19
262	A	A	absence	B	71160	1	NO	27
263	A	A	absence	B	71137	4	NO	24
264	A	A	absence	B	71093	2	NO	22
265	A	A	absence	B	71173	5	NO	27
266	A	A	absence	B	71062	2	NO	19
267	A	A	absence	B	71182	1	NO	17
268	A	A	absence	B	71101	3	NO	21
269	A	A	absence	B	71188	3	YES	20
270	A	A	absence	B	71154	0	YES	21
271	A	A	absence	B	71178	3	YES	20
272	A	A	absence	B	71193	4	NO	19
273	A	A	absence	B	71083	1	NO	25
274	A	A	absence	B	71009	3	YES	25
275	A	A	absence	B	71156	1	YES	17
276	A	A	absence	B	71050	1	NO	28
277	A	A	absence	B	71179	3	YES	21
278	A	A	absence	B	71089	0	YES	19
279	A	A	absence	B	71144	1	YES	13
280	A	A	absence	B	71108	1	YES	20
281	A	A	absence	B	71063	2	YES	26
283	A	A	absence	B	71059	5	YES	20
284	A	A	absence	B	71163	5	YES	30
285	A	A	absence	B	71155	1	NO	17
286	A	A	absence	B	71027	5	NO	30
287	A	A	absence	B	71052	4	YES	32
288	A	A	absence	B	71025	2	NO	20
289	A	A	absence	B	71143	0	NO	27
290	A	A	absence	B	71132	3	YES	22
291	A	A	absence	B	71011	3	NO	25
292	A	A	absence	B	71152	2	NO	18
293	A	A	absence	B	71123	2	YES	32
294	A	A	absence	B	71064	1	YES	15
295	A	A	absence	B	71157	1	NO	33
296	A	A	absence	B	71021	0	YES	20
297	A	A	absence	B	71190	2	YES	21
298	A	A	absence	B	71054	3	YES	24
299	A	A	absence	B	71019	5	YES	23
300	A	A	absence	B	71166	6	YES	17
301	A	A	absence	B	71066	1	YES	17
302	A	A	absence	B	71072	1	NO	23
303	A	A	absence	B	71099	2	NO	20
304	A	A	absence	B	71046	.	NO	.
305	A	A	absence	B	71037	1	YES	33
306	A	A	absence	B	71122	3	YES	27
307	A	A	absence	B	71121	3	YES	24
308	A	A	absence	B	71036	.	NO	.
309	A	A	absence	B	71013	.	NO	.
310	A	A	absence	B	71048	4	YES	16
311	A	A	absence	B	71035	5	NO	32
312	A	A	absence	B	71002	2	NO	18
313	A	A	absence	B	71049	2	NO	25
314	A	A	absence	B	71012	4	NO	19
316	A	A	absence	B	71053	3	NO	23
317	A	A	absence	B	71098	4	NO	9
318	A	A	absence	B	71075	1	NO	26
319	A	A	absence	B	71195	1	YES	23
320	A	A	absence	B	71047	3	NO	28
321	A	A	absence	B	71142	.	NO	.
322	A	A	absence	B	71153	2	NO	23
323	A	A	absence	B	71081	4	YES	32
324	A	A	absence	B	71120	3	NO	24
325	A	A	absence	B	71170	6	YES	21
326	A	A	absence	B	71008	2	YES	19
327	A	A	absence	B	71187	1	YES	18
328	A	A	absence	B	71112	4	NO	34
329	A	A	absence	B	71042	3	YES	23
330	A	A	absence	B	71100	1	YES	27
332	A	A	absence	B	71038	3	YES	16
333	A	A	absence	B	71028	1	NO	18
334	A	A	absence	B	71161	0	YES	17
335	A	A	absence	B	71010	1	YES	21
336	A	A	absence	B	71044	1	YES	21
337	A	A	absence	B	71084	2	NO	20
338	A	A	absence	B	71130	2	YES	17
339	A	A	absence	B	71183	0	NO	21
340	A	A	absence	B	71065	1	YES	25
341	A	A	absence	B	71117	2	NO	23
342	A	A	absence	B	71180	3	YES	22
343	A	A	absence	B	71175	1	NO	16
344	A	A	absence	B	71159	1	NO	20
345	A	A	absence	B	71176	1	YES	15
346	A	A	absence	B	71067	.	NO	.
347	A	A	absence	B	71094	2	NO	22
348	A	A	absence	B	71150	0	YES	17
349	A	A	absence	B	71186	4	YES	27
350	A	A	absence	B	71082	0	YES	20
351	A	A	absence	B	71055	2	YES	23
352	A	A	absence	B	71032	6	NO	18
353	A	A	absence	B	71114	2	NO	22
354	A	A	absence	B	71096	1	NO	17
355	A	A	absence	B	71127	2	YES	18
356	A	A	absence	B	71095	2	NO	15
357	A	A	absence	B	71107	.	NO	.
358	A	A	absence	B	71145	2	NO	28
359	A	A	absence	B	71189	0	YES	22
360	A	A	absence	B	71006	3	NO	20
361	A	A	absence	B	71181	4	YES	29
362	A	A	absence	B	71074	5	YES	19
363	A	A	absence	B	71141	2	YES	17
364	A	A	absence	B	71078	5	YES	20
365	A	A	absence	B	71070	.	NO	.
366	A	A	absence	B	71106	8	NO	18
367	A	A	absence	B	71169	1	NO	16
368	A	A	absence	B	71151	2	YES	32
369	A	A	absence	B	71146	4	NO	18
370	A	A	absence	B	71031	3	NO	26
371	A	A	absence	B	71085	6	NO	21
372	A	A	absence	B	71103	2	NO	10
373	A	A	absence	B	71076	2	NO	22
374	A	A	absence	B	71097	3	YES	21
375	A	A	absence	B	71119	1	NO	22
376	A	A	absence	B	71034	1	YES	28
377	A	A	absence	B	71030	5	NO	21
378	A	A	absence	B	71140	8	NO	15
379	A	A	absence	B	71118	1	NO	21
380	A	A	absence	B	71058	1	YES	21
381	A	A	absence	B	71125	.	NO	.
382	A	A	absence	B	71014	1	NO	17
383	A	A	absence	B	71040	1	YES	17
384	A	A	absence	B	71167	0	NO	16
385	A	A	absence	B	71056	8	NO	12
386	A	A	absence	B	71007	.	NO	.
387	A	A	absence	B	71168	2	NO	12
388	A	A	absence	B	71001	2	NO	18
389	A	A	absence	B	71015	.	NO	.
390	A	A	absence	B	71147	0	NO	15
391	A	A	absence	B	71136	5	YES	12
392	A	A	absence	B	71069	.	NO	.
393	A	A	absence	B	71134	1	NO	12
394	A	A	absence	B	71149	1	YES	16
395	A	A	absence	B	71128	2	NO	16
396	A	A	absence	B	71016	.	NO	.
397	A	A	absence	C	71135	1	NO	26
398	A	A	absence	C	71124	3	NO	18
399	A	A	absence	C	71137	3	NO	20
400	A	A	absence	C	71146	3	NO	29
401	A	A	absence	C	71004	4	YES	25
402	A	A	absence	C	71064	3	YES	11
403	A	A	absence	C	71045	3	YES	19
404	A	A	absence	C	71158	1	NO	22
405	A	A	absence	C	71081	0	YES	16
406	A	A	absence	C	71037	.	NO	.
407	A	A	absence	C	71173	8	NO	36
408	A	A	absence	C	71105	2	NO	18
409	A	A	absence	C	71171	1	NO	22
410	A	A	absence	C	71189	2	NO	22
411	A	A	absence	C	71194	3	NO	24
412	A	A	absence	C	71055	2	YES	18
413	A	A	absence	C	71094	0	NO	22
414	A	A	absence	C	71176	0	YES	22
415	A	A	absence	C	71020	1	YES	18
416	A	A	absence	C	71128	4	YES	28
417	A	A	absence	C	71019	2	YES	23
418	A	A	absence	C	71192	0	NO	18
419	A	A	absence	C	71058	3	YES	22
420	A	A	absence	C	71150	2	YES	19
421	A	A	absence	C	71127	1	YES	22
422	A	A	absence	C	71042	0	YES	13
423	A	A	absence	C	71054	8	YES	32
424	A	A	absence	C	71116	1	NO	23
425	A	A	absence	C	71067	.	NO	15
426	A	A	absence	C	71149	3	YES	31
427	A	A	absence	C	71006	1	NO	27
428	A	A	absence	C	71097	0	YES	29
429	A	A	absence	C	71163	1	YES	32
430	A	A	absence	C	71110	.	NO	.
431	A	A	absence	C	71036	5	YES	18
432	A	A	absence	C	71025	1	NO	26
433	A	A	absence	C	71188	1	YES	21
434	A	A	absence	C	71133	1	YES	21
435	A	A	absence	C	71072	1	NO	22
436	A	A	absence	C	71075	1	NO	28
437	A	A	absence	C	71030	3	YES	22
438	A	A	absence	C	71143	1	NO	21
439	A	A	absence	C	71126	1	YES	30
440	A	A	absence	C	71160	0	NO	31
441	A	A	absence	C	71016	4	YES	17
442	A	A	absence	C	71046	.	NO	.
443	A	A	absence	C	71099	4	NO	21
444	A	A	absence	C	71090	1	YES	33
445	A	A	absence	C	71114	.	NO	15
446	A	A	absence	C	71152	4	NO	24
447	A	A	absence	C	71180	7	YES	13
448	A	A	absence	C	71078	3	NO	18
449	A	A	absence	C	71096	3	NO	21
450	A	A	absence	C	71167	1	NO	19
452	A	A	absence	C	71140	2	NO	33
453	A	A	absence	C	71009	.	NO	.
454	A	A	absence	C	71003	1	NO	20
455	A	A	absence	C	71184	1	YES	18
456	A	A	absence	C	71106	0	NO	17
457	A	A	absence	C	71154	2	YES	13
458	A	A	absence	C	71102	2	YES	21
459	A	A	absence	C	71177	1	YES	17
460	A	A	absence	C	71155	2	NO	23
461	A	A	absence	C	71139	2	NO	17
462	A	A	absence	C	71041	2	YES	30
463	A	A	absence	C	71015	1	NO	25
464	A	A	absence	C	71125	0	YES	28
465	A	A	absence	C	71083	0	NO	22
466	A	A	absence	C	71117	0	NO	21
467	A	A	absence	C	71098	2	YES	20
468	A	A	absence	C	71033	0	YES	22
469	A	A	absence	C	71095	3	NO	23
470	A	A	absence	C	71051	8	NO	21
471	A	A	absence	C	71050	3	NO	38
472	A	A	absence	C	71119	0	YES	22
473	A	A	absence	C	71151	1	YES	15
474	A	A	absence	C	71138	2	YES	17
475	A	A	absence	C	71120	0	NO	27
476	A	A	absence	C	71012	4	NO	16
477	A	A	absence	C	71108	1	YES	17
478	A	A	absence	C	71056	2	YES	26
479	A	A	absence	C	71061	1	YES	20
480	A	A	absence	C	71002	.	NO	.
481	A	A	absence	C	71034	0	YES	22
482	A	A	absence	C	71032	0	NO	22
483	A	A	absence	C	71153	2	NO	24
485	A	A	absence	C	71024	1	NO	16
486	A	A	absence	C	71079	1	YES	23
488	A	A	absence	C	71191	2	NO	40
489	A	A	absence	C	71022	0	NO	26
490	A	A	absence	C	71026	0	YES	21
491	A	A	absence	C	71013	0	YES	17
492	A	A	absence	C	71087	0	YES	20
493	A	A	absence	C	71162	2	NO	21
494	A	A	absence	C	71136	2	YES	26
495	A	A	absence	C	71195	3	YES	17
496	A	A	absence	C	71174	0	YES	24
497	A	A	absence	C	71008	.	NO	.
498	A	A	absence	C	71057	2	YES	29
499	A	A	absence	C	71175	0	NO	17
500	A	A	absence	C	71112	4	NO	20
501	A	A	absence	C	71131	3	YES	20
502	A	A	absence	C	71109	0	NO	19
503	A	A	absence	C	71014	1	YES	21
504	A	A	absence	C	71107	.	NO	.
505	A	A	absence	C	71169	1	NO	20
506	A	A	absence	C	71156	2	NO	21
507	A	A	absence	C	71001	2	YES	32
508	A	A	absence	C	71052	.	NO	.
509	A	A	absence	C	71170	3	YES	24
510	A	A	absence	C	71076	2	YES	20
511	A	A	absence	C	71063	1	YES	21
512	A	A	absence	C	71086	3	NO	34
513	A	A	absence	C	71178	4	YES	33
514	A	A	absence	C	71122	4	YES	23
515	A	A	absence	C	71113	5	NO	15
516	A	A	absence	C	71068	1	YES	13
517	A	A	absence	C	71066	5	YES	15
518	A	A	absence	C	71023	1	YES	32
519	A	A	absence	C	71060	1	NO	18
520	A	A	absence	C	71185	2	NO	15
521	A	A	absence	C	71161	2	YES	23
522	A	A	absence	C	71183	0	NO	23
523	A	A	absence	C	71074	.	NO	.
524	A	A	absence	C	71031	.	NO	.
525	A	A	absence	C	71040	1	YES	16
526	A	A	absence	C	71011	8	NO	29
527	A	A	absence	C	71062	3	NO	21
528	A	A	absence	C	71181	1	YES	21
529	A	A	absence	C	71103	0	NO	17
530	A	A	absence	C	71129	1	YES	21
531	A	A	absence	C	71091	2	NO	21
532	A	A	absence	C	71164	.	NO	.
533	A	A	absence	C	71038	1	YES	23
534	A	A	absence	C	71073	5	YES	33
535	A	A	absence	C	71018	0	YES	16
536	A	A	absence	C	71069	1	NO	25
537	A	A	absence	C	71168	2	NO	13
538	A	A	absence	C	71190	.	NO	.
539	A	A	absence	C	71148	4	YES	34
540	A	A	absence	C	71053	.	NO	.
541	A	A	absence	C	71080	0	NO	31
542	A	A	absence	C	71093	.	NO	.
543	A	A	absence	C	71182	1	NO	11
544	A	A	absence	C	71092	1	NO	17
545	A	A	absence	C	71049	1	NO	17
546	A	A	absence	C	71088	2	NO	19
547	A	A	absence	C	71166	1	YES	25
548	A	A	absence	C	71100	0	NO	25
549	A	A	absence	C	71186	1	NO	16
550	A	A	absence	C	71118	1	NO	31
551	A	A	absence	C	71044	2	YES	23
552	A	A	absence	C	71065	2	YES	19
553	A	A	absence	C	71005	3	YES	29
554	A	A	absence	C	71145	4	NO	28
555	A	A	absence	C	71082	2	YES	27
556	A	A	absence	C	71172	3	YES	24
557	A	A	absence	C	71104	2	NO	12
558	A	A	absence	C	71043	4	YES	17
559	A	A	absence	C	71017	2	NO	17
560	A	A	absence	C	71059	1	YES	20
561	A	A	absence	C	71048	4	YES	17
562	A	A	absence	C	71070	.	NO	.
563	A	A	absence	C	71157	5	NO	19
564	A	A	absence	C	71142	.	NO	.
565	A	A	absence	C	71027	3	YES	28
566	A	A	absence	C	71085	.	NO	.
567	A	A	absence	C	71147	0	NO	22
568	A	A	absence	C	71101	2	NO	30
569	A	A	absence	C	71132	5	NO	18
570	A	A	absence	C	71071	6	YES	18
571	A	A	absence	C	71193	4	NO	17
572	A	A	absence	C	71141	7	NO	11
573	A	A	absence	C	71165	1	NO	21
574	A	A	absence	C	71028	0	NO	28
575	A	A	absence	C	71029	7	NO	27
576	A	A	absence	C	71123	1	NO	25
577	A	A	absence	C	71144	2	NO	27
578	A	A	absence	C	71039	4	NO	23
579	A	A	absence	C	71130	3	YES	17
580	A	A	absence	C	71115	0	NO	19
581	A	A	absence	C	71187	2	YES	28
582	A	A	absence	C	71084	2	NO	20
583	A	A	absence	C	71035	.	NO	.
584	A	A	absence	C	71047	4	NO	21
585	A	A	absence	C	71089	0	NO	15
586	A	A	absence	C	71021	3	YES	25
587	A	A	absence	C	71179	5	YES	23
588	A	A	absence	C	71010	2	NO	23
589	A	A	absence	C	71159	5	NO	21
590	A	A	absence	C	71007	0	NO	16
591	A	A	absence	C	71121	3	YES	19
592	A	A	absence	C	71134	1	NO	30
593	A	A	absence	C	71077	3	NO	20
594	A	A	absence	C	71111	1	NO	15
595	A	A	absence	D	71137	1	NO	29
596	A	A	absence	D	71095	.	NO	.
597	A	A	absence	D	71093	.	NO	.
598	A	A	absence	D	71100	1	NO	31
599	A	A	absence	D	71056	3	YES	24
600	A	A	absence	D	71083	2	NO	18
601	A	A	absence	D	71103	1	NO	33
602	A	A	absence	D	71102	4	YES	31
603	A	A	absence	D	71036	5	YES	38
604	A	A	absence	D	71006	1	YES	25
605	A	A	absence	D	71035	4	YES	26
606	A	A	absence	D	71158	2	NO	34
607	A	A	absence	D	71061	1	YES	17
608	A	A	absence	D	71080	2	YES	18
609	A	A	absence	D	71098	4	NO	30
610	A	A	absence	D	71087	2	YES	29
611	A	A	absence	D	71186	1	NO	25
612	A	A	absence	D	71154	1	YES	21
613	A	A	absence	D	71121	1	YES	27
614	A	A	absence	D	71112	1	NO	32
615	A	A	absence	D	71157	0	YES	25
616	A	A	absence	D	71064	.	NO	.
617	A	A	absence	D	71184	0	YES	25
618	A	A	absence	D	71054	3	YES	18
619	A	A	absence	D	71109	1	NO	38
620	A	A	absence	D	71187	0	YES	19
621	A	A	absence	D	71069	3	YES	21
622	A	A	absence	D	71012	3	NO	24
623	A	A	absence	D	71009	2	YES	35
624	A	A	absence	D	71031	1	NO	36
625	A	A	absence	D	71099	3	NO	22
626	A	A	absence	D	71010	.	NO	40
627	A	A	absence	D	71038	8	NO	41
628	A	A	absence	D	71037	2	YES	29
629	A	A	absence	D	71062	2	YES	29
630	A	A	absence	D	71019	3	YES	23
631	A	A	absence	D	71033	1	NO	5
632	A	A	absence	D	71115	1	NO	22
633	A	A	absence	D	71173	1	NO	26
634	A	A	absence	D	71132	3	YES	24
635	A	A	absence	D	71044	3	YES	17
636	A	A	absence	D	71120	3	NO	26
637	A	A	absence	D	71188	0	YES	33
638	A	A	absence	D	71047	1	YES	36
639	A	A	absence	D	71134	2	YES	32
640	A	A	absence	D	71018	4	YES	35
641	A	A	absence	D	71057	1	YES	22
642	A	A	absence	D	71076	0	YES	22
643	A	A	absence	D	71052	4	NO	26
644	A	A	absence	D	71105	1	YES	33
645	A	A	absence	D	71159	6	NO	41
646	A	A	absence	D	71026	0	YES	30
647	A	A	absence	D	71048	3	YES	22
648	A	A	absence	D	71163	1	YES	19
649	A	A	absence	D	71172	4	NO	35
650	A	A	absence	D	71150	4	YES	21
651	A	A	absence	D	71005	4	YES	26
652	A	A	absence	D	71097	0	NO	19
653	A	A	absence	D	71104	3	NO	24
654	A	A	absence	D	71127	4	YES	29
655	A	A	absence	D	71142	0	NO	19
656	A	A	absence	D	71077	2	YES	20
657	A	A	absence	D	71011	8	NO	40
658	A	A	absence	D	71119	1	YES	20
659	A	A	absence	D	71101	1	YES	22
660	A	A	absence	D	71177	4	YES	26
661	A	A	absence	D	71124	1	NO	20
662	A	A	absence	D	71126	1	NO	23
663	A	A	absence	D	71007	3	YES	25
664	A	A	absence	D	71082	4	YES	22
665	A	A	absence	D	71060	1	NO	20
666	A	A	absence	D	71090	.	NO	.
667	A	A	absence	D	71180	1	YES	20
668	A	A	absence	D	71003	0	NO	17
669	A	A	absence	D	71024	1	YES	20
670	A	A	absence	D	71116	3	NO	20
671	A	A	absence	D	71002	2	NO	20
672	A	A	absence	D	71028	2	NO	20
673	A	A	absence	D	71021	0	YES	19
674	A	A	absence	D	71155	2	NO	17
675	A	A	absence	D	71046	3	NO	19
676	A	A	absence	D	71130	1	YES	24
677	A	A	absence	D	71106	1	NO	19
678	A	A	absence	D	71152	0	NO	17
679	A	A	absence	D	71181	1	YES	22
680	A	A	absence	D	71008	4	YES	29
681	A	A	absence	D	71169	4	NO	21
682	A	A	absence	D	71086	0	NO	21
683	A	A	absence	D	71123	1	NO	21
684	A	A	absence	D	71166	1	YES	23
685	A	A	absence	D	71029	1	YES	22
686	A	A	absence	D	71017	0	NO	23
687	A	A	absence	D	71171	3	NO	23
688	A	A	absence	D	71075	2	YES	21
689	A	A	absence	D	71107	1	NO	18
690	A	A	absence	D	71023	2	YES	26
691	A	A	absence	D	71131	2	YES	22
692	A	A	absence	D	71055	5	YES	23
693	A	A	absence	D	71001	1	NO	27
695	A	A	absence	D	71147	1	NO	33
696	A	A	absence	D	71133	2	YES	29
697	A	A	absence	D	71032	1	YES	23
698	A	A	absence	D	71081	3	YES	23
699	A	A	absence	D	71151	.	NO	.
700	A	A	absence	D	71146	1	NO	32
701	A	A	absence	D	71078	0	YES	24
702	A	A	absence	D	71128	5	NO	17
703	A	A	absence	D	71179	5	YES	22
704	A	A	absence	D	71030	1	NO	17
705	A	A	absence	D	71013	1	YES	30
706	A	A	absence	D	71138	.	NO	.
707	A	A	absence	D	71160	2	NO	19
708	A	A	absence	D	71053	8	NO	39
709	A	A	absence	D	71025	4	NO	20
710	A	A	absence	D	71014	2	YES	23
711	A	A	absence	D	71085	.	NO	.
712	A	A	absence	D	71165	1	NO	25
713	A	A	absence	D	71067	0	NO	17
714	A	A	absence	D	71092	1	NO	23
715	A	A	absence	D	71066	5	YES	26
716	A	A	absence	D	71113	2	NO	23
718	A	A	absence	D	71192	1	YES	24
719	A	A	absence	D	71022	1	NO	30
720	A	A	absence	D	71020	1	NO	20
721	A	A	absence	D	71162	1	NO	17
722	A	A	absence	D	71015	0	NO	26
723	A	A	absence	D	71178	1	NO	17
724	A	A	absence	D	71096	1	NO	19
725	A	A	absence	D	71063	1	YES	24
726	A	A	absence	D	71072	1	NO	23
727	A	A	absence	D	71153	.	NO	.
728	A	A	absence	D	71182	1	YES	21
729	A	A	absence	D	71156	2	YES	21
731	A	A	absence	D	71161	3	NO	15
732	A	A	absence	D	71189	1	NO	25
733	A	A	absence	D	71143	2	NO	23
734	A	A	absence	D	71125	4	YES	31
735	A	A	absence	D	71041	6	YES	28
736	A	A	absence	D	71164	1	YES	20
737	A	A	absence	D	71108	3	YES	18
738	A	A	absence	D	71145	1	NO	28
739	A	A	absence	D	71040	4	NO	32
740	A	A	absence	D	71122	1	YES	16
741	A	A	absence	D	71088	2	NO	22
742	A	A	absence	D	71111	1	NO	21
743	A	A	absence	D	71140	0	NO	16
744	A	A	absence	D	71144	0	YES	23
745	A	A	absence	D	71070	.	NO	.
746	A	A	absence	D	71074	7	YES	25
747	A	A	absence	D	71068	4	YES	32
748	A	A	absence	D	71027	3	YES	20
749	A	A	absence	D	71034	7	YES	24
750	A	A	absence	D	71039	.	NO	.
751	A	A	absence	D	71148	6	YES	23
752	A	A	absence	D	71135	1	NO	24
753	A	A	absence	D	71176	0	YES	23
754	A	A	absence	D	71110	0	NO	31
755	A	A	absence	D	71094	1	NO	22
756	A	A	absence	D	71170	2	YES	19
757	A	A	absence	D	71071	3	NO	22
758	A	A	absence	D	71045	1	YES	22
759	A	A	absence	D	71191	2	NO	26
760	A	A	absence	D	71065	2	YES	27
761	A	A	absence	D	71089	2	YES	21
762	A	A	absence	D	71174	2	YES	35
763	A	A	absence	D	71118	0	NO	25
764	A	A	absence	D	71167	1	NO	20
765	A	A	absence	D	71049	2	NO	18
766	A	A	absence	D	71129	1	YES	19
767	A	A	absence	D	71185	0	YES	21
768	A	A	absence	D	71058	4	YES	27
769	A	A	absence	D	71190	0	YES	23
770	A	A	absence	D	71175	.	NO	.
771	A	A	absence	D	71149	.	NO	.
772	A	A	absence	D	71193	.	NO	.
773	A	A	absence	D	71051	2	NO	27
774	A	A	absence	D	71139	2	NO	28
775	A	A	absence	D	71136	1	NO	27
776	A	A	absence	D	71059	2	YES	14
777	A	A	absence	D	71079	1	YES	20
778	A	A	absence	D	71195	2	NO	18
779	A	A	absence	D	71004	4	YES	19
780	A	A	absence	D	71091	5	NO	17
781	A	A	absence	D	71016	5	NO	16
782	A	A	absence	D	71117	1	NO	31
783	A	A	absence	D	71168	0	NO	21
784	A	A	absence	D	71194	1	NO	25
785	A	A	absence	D	71042	1	YES	24
786	A	A	absence	D	71050	1	NO	20
787	A	A	absence	D	71043	2	YES	22
788	A	A	absence	D	71084	1	NO	21
789	A	A	absence	D	71141	3	YES	20
790	A	A	absence	D	71073	1	YES	25
791	A	A	absence	D	71183	1	NO	16
792	A	A	absence	D	71114	0	NO	16
793	A	A	absence	E	71115	1	NO	22
794	A	A	absence	E	71029	1	NO	15
795	A	A	absence	E	71088	0	NO	18
796	A	A	absence	E	71083	1	NO	.
797	A	A	absence	E	71195	0	YES	22
798	A	A	absence	E	71135	0	YES	24
799	A	A	absence	E	71027	4	YES	23
800	A	A	absence	E	71148	2	YES	19
801	A	A	absence	E	71141	1	YES	22
802	A	A	absence	E	71063	5	YES	20
803	A	A	absence	E	71143	2	NO	17
804	A	A	absence	E	71102	1	YES	21
805	A	A	absence	E	71185	0	YES	20
806	A	A	absence	E	71090	2	YES	17
807	A	A	absence	E	71180	5	YES	20
808	A	A	absence	E	71164	5	NO	25
809	A	A	absence	E	71061	.	NO	.
810	A	A	absence	E	71149	4	NO	31
811	A	A	absence	E	71116	4	NO	22
812	A	A	absence	E	71093	2	NO	22
813	A	A	absence	E	71117	2	NO	20
814	A	A	absence	E	71120	2	NO	17
815	A	A	absence	E	71187	1	YES	17
816	A	A	absence	E	71155	3	NO	29
817	A	A	absence	E	71066	2	YES	20
818	A	A	absence	E	71046	2	NO	20
819	A	A	absence	E	71160	3	YES	23
820	A	A	absence	E	71068	3	YES	33
821	A	A	absence	E	71081	0	YES	23
822	A	A	absence	E	71011	3	YES	21
823	A	A	absence	E	71077	3	NO	29
824	A	A	absence	E	71101	3	YES	18
825	A	A	absence	E	71167	0	YES	27
826	A	A	absence	E	71014	1	YES	25
827	A	A	absence	E	71038	1	NO	19
828	A	A	absence	E	71151	2	YES	20
829	A	A	absence	E	71064	1	YES	14
830	A	A	absence	E	71060	3	YES	27
831	A	A	absence	E	71163	0	YES	25
832	A	A	absence	E	71048	1	NO	26
833	A	A	absence	E	71175	3	NO	28
834	A	A	absence	E	71092	1	NO	23
835	A	A	absence	E	71191	5	NO	26
836	A	A	absence	E	71172	3	YES	26
837	A	A	absence	E	71104	3	NO	42
838	A	A	absence	E	71144	0	YES	19
839	A	A	absence	E	71025	0	NO	28
840	A	A	absence	E	71096	1	YES	27
841	A	A	absence	E	71159	2	NO	18
842	A	A	absence	E	71086	1	NO	21
843	A	A	absence	E	71138	1	YES	24
844	A	A	absence	E	71098	4	NO	22
845	A	A	absence	E	71147	0	YES	19
846	A	A	absence	E	71133	2	YES	23
847	A	A	absence	E	71069	3	YES	28
848	A	A	absence	E	71182	2	YES	21
849	A	A	absence	E	71121	.	NO	.
850	A	A	absence	E	71105	0	NO	18
851	A	A	absence	E	71139	1	NO	20
852	A	A	absence	E	71028	1	NO	25
853	A	A	absence	E	71140	2	NO	21
854	A	A	absence	E	71062	2	YES	20
855	A	A	absence	E	71044	4	YES	16
856	A	A	absence	E	71016	5	YES	21
857	A	A	absence	E	71057	6	YES	15
858	A	A	absence	E	71051	3	YES	29
859	A	A	absence	E	71008	0	YES	19
860	A	A	absence	E	71054	.	NO	.
861	A	A	absence	E	71019	1	YES	24
862	A	A	absence	E	71161	0	NO	19
863	A	A	absence	E	71132	.	NO	.
864	A	A	absence	E	71136	.	NO	.
865	A	A	absence	E	71097	1	YES	26
866	A	A	absence	E	71126	1	NO	20
867	A	A	absence	E	71111	0	NO	25
868	A	A	absence	E	71022	0	NO	22
869	A	A	absence	E	71002	1	NO	20
871	A	A	absence	E	71056	3	YES	23
872	A	A	absence	E	71039	.	NO	.
873	A	A	absence	E	71052	3	YES	30
874	A	A	absence	E	71137	2	NO	18
875	A	A	absence	E	71091	3	NO	23
876	A	A	absence	E	71037	.	NO	.
877	A	A	absence	E	71131	1	YES	22
878	A	A	absence	E	71075	2	YES	27
879	A	A	absence	E	71023	1	YES	22
880	A	A	absence	E	71067	1	NO	34
881	A	A	absence	E	71162	1	NO	20
882	A	A	absence	E	71034	1	NO	21
883	A	A	absence	E	71192	6	NO	34
884	A	A	absence	E	71183	1	YES	22
885	A	A	absence	E	71018	2	YES	30
886	A	A	absence	E	71017	1	NO	18
887	A	A	absence	E	71118	1	NO	21
888	A	A	absence	E	71079	1	YES	18
889	A	A	absence	E	71089	2	YES	27
890	A	A	absence	E	71169	1	YES	15
891	A	A	absence	E	71152	2	YES	22
892	A	A	absence	E	71130	1	YES	22
893	A	A	absence	E	71030	3	YES	23
894	A	A	absence	E	71040	.	NO	.
895	A	A	absence	E	71043	2	YES	29
896	A	A	absence	E	71181	2	NO	21
898	A	A	absence	E	71009	0	NO	22
899	A	A	absence	E	71114	0	NO	21
900	A	A	absence	E	71010	0	YES	18
901	A	A	absence	E	71112	1	NO	26
902	A	A	absence	E	71095	1	YES	10
903	A	A	absence	E	71178	2	NO	11
904	A	A	absence	E	71186	3	NO	24
905	A	A	absence	E	71071	1	NO	22
906	A	A	absence	E	71007	1	YES	19
907	A	A	absence	E	71041	1	YES	27
908	A	A	absence	E	71103	1	NO	21
909	A	A	absence	E	71107	.	NO	.
910	A	A	absence	E	71084	1	NO	27
911	A	A	absence	E	71165	.	NO	.
912	A	A	absence	E	71194	1	NO	20
913	A	A	absence	E	71142	.	NO	.
914	A	A	absence	E	71109	2	NO	31
915	A	A	absence	E	71045	2	YES	22
916	A	A	absence	E	71036	0	YES	22
917	A	A	absence	E	71024	0	YES	18
918	A	A	absence	E	71174	1	YES	15
919	A	A	absence	E	71082	2	YES	14
920	A	A	absence	E	71108	0	YES	17
921	A	A	absence	E	71173	2	NO	24
922	A	A	absence	E	71156	7	NO	17
923	A	A	absence	E	71055	1	YES	20
925	A	A	absence	E	71166	1	YES	20
926	A	A	absence	E	71171	2	YES	20
927	A	A	absence	E	71072	0	NO	19
928	A	A	absence	E	71134	1	NO	19
929	A	A	absence	E	71193	1	NO	18
930	A	A	absence	E	71049	.	NO	16
931	A	A	absence	E	71113	1	NO	20
932	A	A	absence	E	71070	0	NO	20
933	A	A	absence	E	71001	2	YES	28
934	A	A	absence	E	71094	1	NO	22
935	A	A	absence	E	71015	1	NO	29
936	A	A	absence	E	71053	3	NO	21
937	A	A	absence	E	71006	1	NO	20
938	A	A	absence	E	71123	5	NO	21
939	A	A	absence	E	71129	0	YES	17
940	A	A	absence	E	71073	1	YES	25
941	A	A	absence	E	71085	0	NO	19
942	A	A	absence	E	71145	5	NO	21
943	A	A	absence	E	71154	0	YES	16
944	A	A	absence	E	71110	4	NO	24
945	A	A	absence	E	71128	0	YES	18
946	A	A	absence	E	71021	0	YES	17
947	A	A	absence	E	71168	0	YES	24
948	A	A	absence	E	71177	4	YES	27
949	A	A	absence	E	71099	2	NO	20
950	A	A	absence	E	71065	1	YES	23
951	A	A	absence	E	71087	1	NO	30
952	A	A	absence	E	71050	1	YES	24
953	A	A	absence	E	71078	0	YES	25
954	A	A	absence	E	71124	0	NO	34
955	A	A	absence	E	71003	0	NO	14
956	A	A	absence	E	71076	0	YES	21
957	A	A	absence	E	71012	3	NO	22
958	A	A	absence	E	71047	1	NO	20
959	A	A	absence	E	71190	2	YES	19
960	A	A	absence	E	71005	1	YES	28
961	A	A	absence	E	71100	3	NO	27
962	A	A	absence	E	71153	4	NO	26
963	A	A	absence	E	71031	.	NO	16
964	A	A	absence	E	71013	1	YES	23
965	A	A	absence	E	71119	0	YES	25
966	A	A	absence	E	71189	0	NO	16
967	A	A	absence	E	71059	1	YES	22
968	A	A	absence	E	71106	1	NO	23
969	A	A	absence	E	71020	7	NO	21
970	A	A	absence	E	71184	1	NO	26
971	A	A	absence	E	71146	0	NO	22
972	A	A	absence	E	71035	0	YES	22
973	A	A	absence	E	71157	1	YES	19
974	A	A	absence	E	71158	1	YES	22
975	A	A	absence	E	71125	1	YES	17
976	A	A	absence	E	71176	0	YES	30
977	A	A	absence	E	71170	4	YES	23
978	A	A	absence	E	71074	3	YES	36
979	A	A	absence	E	71058	0	YES	20
980	A	A	absence	E	71033	2	YES	32
981	A	A	absence	E	71127	1	YES	28
982	A	A	absence	E	71179	2	YES	21
983	A	A	absence	E	71150	1	YES	22
984	A	A	absence	E	71004	2	YES	25
985	A	A	absence	E	71032	1	NO	18
986	A	A	absence	E	71122	2	YES	28
987	A	A	absence	E	71188	2	YES	23
988	A	A	absence	E	71080	4	YES	28
989	A	A	absence	E	71042	4	YES	24
990	A	A	absence	E	71026	2	YES	22
991	B	A	presence	A	71087	4	NO	12
992	B	A	presence	A	71147	2	NO	16
993	B	A	presence	A	71124	2	NO	17
994	B	A	presence	A	71101	2	YES	23
995	B	A	presence	A	71094	3	NO	13
996	B	A	presence	A	71190	0	YES	12
997	B	A	presence	A	71131	2	YES	22
998	B	A	presence	A	71117	1	NO	13
999	B	A	presence	A	71118	3	NO	16
1000	B	A	presence	A	71050	1	NO	18
1001	B	A	presence	A	71153	3	NO	8
1002	B	A	presence	A	71145	2	NO	20
1003	B	A	presence	A	71139	0	NO	16
1004	B	A	presence	A	71043	2	YES	19
1005	B	A	presence	A	71078	3	NO	20
1006	B	A	presence	A	71179	2	YES	22
1007	B	A	presence	A	71143	.	NO	.
1008	B	A	presence	A	71140	1	NO	16
1009	B	A	presence	A	71045	1	YES	20
1010	B	A	presence	A	71194	0	NO	14
1011	B	A	presence	A	71002	.	NO	16
1012	B	A	presence	A	71149	0	YES	11
1013	B	A	presence	A	71022	1	NO	18
1014	B	A	presence	A	71086	1	NO	27
1015	B	A	presence	A	71073	2	YES	15
1016	B	A	presence	A	71160	2	YES	17
1017	B	A	presence	A	71137	0	NO	20
1018	B	A	presence	A	71075	1	NO	18
1019	B	A	presence	A	71063	0	YES	18
1020	B	A	presence	A	71082	1	YES	13
1021	B	A	presence	A	71109	0	NO	23
1022	B	A	presence	A	71095	1	NO	12
1023	B	A	presence	A	71114	1	NO	19
1024	B	A	presence	A	71071	0	YES	21
1025	B	A	presence	A	71010	0	YES	20
1026	B	A	presence	A	71154	0	YES	13
1027	B	A	presence	A	71034	1	NO	25
1028	B	A	presence	A	71119	1	YES	18
1029	B	A	presence	A	71023	0	NO	20
1030	B	A	presence	A	71085	0	NO	18
1031	B	A	presence	A	71135	0	NO	21
1032	B	A	presence	A	71093	1	NO	24
1033	B	A	presence	A	71158	0	NO	10
1034	B	A	presence	A	71018	2	YES	16
1035	B	A	presence	A	71174	2	YES	17
1036	B	A	presence	A	71068	5	YES	25
1037	B	A	presence	A	71102	1	YES	17
1038	B	A	presence	A	71033	0	YES	21
1039	B	A	presence	A	71041	1	YES	14
1040	B	A	presence	A	71013	4	YES	19
1041	B	A	presence	A	71035	3	YES	15
1042	B	A	presence	A	71069	.	NO	.
1043	B	A	presence	A	71168	.	NO	.
1044	B	A	presence	A	71083	0	NO	17
1045	B	A	presence	A	71161	.	NO	.
1046	B	A	presence	A	71148	3	YES	17
1047	B	A	presence	A	71134	2	NO	17
1048	B	A	presence	A	71104	3	NO	18
1049	B	A	presence	A	71006	3	NO	15
1050	B	A	presence	A	71040	1	YES	15
1051	B	A	presence	A	71055	0	YES	15
1052	B	A	presence	A	71128	1	YES	18
1053	B	A	presence	A	71084	1	NO	18
1054	B	A	presence	A	71088	3	YES	17
1055	B	A	presence	A	71182	1	NO	17
1056	B	A	presence	A	71072	1	NO	21
1057	B	A	presence	A	71130	0	YES	16
1058	B	A	presence	A	71100	0	NO	14
1059	B	A	presence	A	71014	0	YES	20
1060	B	A	presence	A	71138	1	YES	13
1061	B	A	presence	A	71122	0	YES	15
1062	B	A	presence	A	71066	0	YES	15
1064	B	A	presence	A	71173	0	NO	18
1065	B	A	presence	A	71090	0	NO	10
1066	B	A	presence	A	71096	1	YES	11
1067	B	A	presence	A	71123	0	NO	12
1068	B	A	presence	A	71113	1	NO	26
1069	B	A	presence	A	71077	0	YES	13
1070	B	A	presence	A	71048	1	YES	19
1071	B	A	presence	A	71120	2	NO	16
1072	B	A	presence	A	71026	1	YES	18
1073	B	A	presence	A	71089	0	YES	23
1074	B	A	presence	A	71008	1	YES	15
1075	B	A	presence	A	71144	0	NO	18
1076	B	A	presence	A	71178	0	NO	17
1077	B	A	presence	A	71001	1	NO	14
1078	B	A	presence	A	71171	1	NO	19
1079	B	A	presence	A	71165	.	NO	12
1080	B	A	presence	A	71019	2	YES	22
1081	B	A	presence	A	71036	0	YES	14
1082	B	A	presence	A	71126	0	NO	24
1083	B	A	presence	A	71183	0	NO	19
1084	B	A	presence	A	71030	3	YES	18
1085	B	A	presence	A	71027	0	YES	18
1086	B	A	presence	A	71172	3	YES	13
1087	B	A	presence	A	71009	1	NO	25
1088	B	A	presence	A	71067	2	NO	13
1089	B	A	presence	A	71025	0	NO	16
1090	B	A	presence	A	71157	1	NO	27
1091	B	A	presence	A	71186	2	YES	19
1092	B	A	presence	A	71016	1	NO	20
1093	B	A	presence	A	71136	1	NO	16
1094	B	A	presence	A	71132	2	YES	23
1095	B	A	presence	A	71057	0	YES	20
1096	B	A	presence	A	71091	0	NO	13
1097	B	A	presence	A	71080	0	NO	13
1098	B	A	presence	A	71166	1	YES	17
1100	B	A	presence	A	71111	2	NO	17
1101	B	A	presence	A	71070	1	YES	12
1102	B	A	presence	A	71188	0	YES	16
1103	B	A	presence	A	71074	1	YES	16
1104	B	A	presence	A	71054	0	NO	9
1105	B	A	presence	A	71106	1	NO	30
1106	B	A	presence	A	71032	3	NO	18
1107	B	A	presence	A	71064	.	NO	.
1108	B	A	presence	A	71129	0	YES	21
1109	B	A	presence	A	71146	0	NO	28
1110	B	A	presence	A	71185	0	NO	10
1111	B	A	presence	A	71092	0	NO	18
1112	B	A	presence	A	71007	0	YES	17
1113	B	A	presence	A	71038	1	NO	19
1114	B	A	presence	A	71042	0	NO	16
1115	B	A	presence	A	71020	0	NO	13
1116	B	A	presence	A	71103	0	NO	18
1117	B	A	presence	A	71151	2	YES	13
1118	B	A	presence	A	71180	1	YES	16
1119	B	A	presence	A	71061	3	YES	18
1120	B	A	presence	A	71195	5	NO	18
1121	B	A	presence	A	71110	0	NO	11
1122	B	A	presence	A	71052	1	NO	19
1123	B	A	presence	A	71012	3	NO	20
1124	B	A	presence	A	71141	1	YES	23
1125	B	A	presence	A	71162	1	NO	22
1126	B	A	presence	A	71189	0	YES	19
1127	B	A	presence	A	71156	1	NO	21
1128	B	A	presence	A	71003	1	NO	24
1129	B	A	presence	A	71029	1	NO	20
1130	B	A	presence	A	71155	3	NO	17
1131	B	A	presence	A	71098	.	NO	.
1132	B	A	presence	A	71011	5	NO	20
1133	B	A	presence	A	71152	1	YES	14
1134	B	A	presence	A	71142	1	NO	14
1135	B	A	presence	A	71056	.	NO	.
1136	B	A	presence	A	71150	2	YES	11
1137	B	A	presence	A	71105	3	NO	25
1138	B	A	presence	A	71049	3	NO	13
1139	B	A	presence	A	71175	1	NO	9
1140	B	A	presence	A	71193	3	NO	18
1141	B	A	presence	A	71127	2	NO	20
1142	B	A	presence	A	71037	1	NO	20
1143	B	A	presence	A	71121	0	YES	13
1144	B	A	presence	A	71058	0	YES	20
1145	B	A	presence	A	71047	0	NO	22
1146	B	A	presence	A	71051	2	NO	15
1147	B	A	presence	A	71187	1	NO	25
1148	B	A	presence	A	71024	0	NO	18
1149	B	A	presence	A	71031	3	NO	18
1150	B	A	presence	A	71081	3	NO	16
1152	B	A	presence	A	71097	.	NO	.
1153	B	A	presence	A	71079	2	YES	21
1154	B	A	presence	A	71125	0	YES	18
1155	B	A	presence	A	71116	.	NO	.
1156	B	A	presence	A	71039	.	NO	.
1157	B	A	presence	A	71167	0	NO	21
1158	B	A	presence	A	71099	3	NO	21
1159	B	A	presence	A	71053	4	YES	18
1160	B	A	presence	A	71170	1	YES	25
1161	B	A	presence	A	71181	0	YES	30
1162	B	A	presence	A	71015	.	NO	16
1163	B	A	presence	A	71159	3	NO	12
1164	B	A	presence	A	71004	3	YES	20
1165	B	A	presence	A	71191	1	NO	13
1166	B	A	presence	A	71163	1	YES	16
1167	B	A	presence	A	71112	2	NO	16
1168	B	A	presence	A	71192	1	NO	14
1169	B	A	presence	A	71115	2	NO	18
1170	B	A	presence	A	71164	4	YES	20
1171	B	A	presence	A	71177	1	YES	26
1172	B	A	presence	A	71184	0	YES	21
1173	B	A	presence	A	71046	1	NO	8
1174	B	A	presence	A	71062	0	YES	16
1175	B	A	presence	A	71059	0	YES	20
1176	B	A	presence	A	71076	1	YES	13
1177	B	A	presence	A	71065	1	YES	18
1178	B	A	presence	A	71169	0	YES	16
1179	B	A	presence	A	71133	0	YES	12
1180	B	A	presence	A	71060	1	NO	18
1181	B	A	presence	A	71107	.	NO	11
1182	B	A	presence	A	71021	1	YES	15
1183	B	A	presence	A	71005	0	NO	15
1184	B	A	presence	A	71044	0	NO	21
1185	B	A	presence	A	71108	0	YES	16
1186	B	A	presence	A	71017	1	NO	11
1187	B	A	presence	A	71176	0	YES	15
1188	B	A	presence	A	71028	0	NO	20
1189	B	A	presence	B	71077	0	YES	15
1190	B	A	presence	B	71003	0	NO	22
1191	B	A	presence	B	71109	4	NO	26
1192	B	A	presence	B	71194	0	NO	15
1193	B	A	presence	B	71033	3	NO	12
1194	B	A	presence	B	71148	.	NO	.
1195	B	A	presence	B	71079	3	YES	24
1196	B	A	presence	B	71057	0	YES	20
1197	B	A	presence	B	71023	0	YES	26
1198	B	A	presence	B	71115	3	NO	14
1199	B	A	presence	B	71039	.	NO	.
1200	B	A	presence	B	71113	2	NO	14
1201	B	A	presence	B	71043	1	NO	20
1202	B	A	presence	B	71004	4	YES	23
1203	B	A	presence	B	71131	0	NO	23
1204	B	A	presence	B	71080	0	YES	20
1205	B	A	presence	B	71129	0	YES	15
1206	B	A	presence	B	71110	1	NO	18
1207	B	A	presence	B	71086	2	NO	10
1208	B	A	presence	B	71191	3	NO	16
1209	B	A	presence	B	71124	3	NO	15
1210	B	A	presence	B	71087	0	NO	20
1211	B	A	presence	B	71005	0	NO	23
1212	B	A	presence	B	71071	3	NO	6
1213	B	A	presence	B	71133	1	YES	27
1214	B	A	presence	B	71061	1	YES	22
1215	B	A	presence	B	71192	0	NO	19
1216	B	A	presence	B	71092	0	NO	22
1217	B	A	presence	B	71090	1	NO	16
1218	B	A	presence	B	71020	0	NO	14
1219	B	A	presence	B	71026	0	NO	17
1220	B	A	presence	B	71116	2	NO	19
1221	B	A	presence	B	71017	0	NO	21
1222	B	A	presence	B	71126	1	NO	15
1223	B	A	presence	B	71102	2	YES	21
1224	B	A	presence	B	71164	2	YES	21
1225	B	A	presence	B	71165	1	NO	15
1226	B	A	presence	B	71060	1	NO	20
1227	B	A	presence	B	71135	0	NO	15
1228	B	A	presence	B	71051	1	NO	13
1229	B	A	presence	B	71162	2	NO	19
1230	B	A	presence	B	71073	0	YES	18
1231	B	A	presence	B	71104	.	NO	11
1232	B	A	presence	B	71184	2	YES	14
1233	B	A	presence	B	71111	2	NO	23
1234	B	A	presence	B	71018	1	YES	27
1235	B	A	presence	B	71171	2	YES	22
1236	B	A	presence	B	71041	1	YES	24
1237	B	A	presence	B	71068	3	YES	17
1238	B	A	presence	B	71029	0	NO	18
1239	B	A	presence	B	71091	3	NO	8
1240	B	A	presence	B	71138	1	YES	16
1241	B	A	presence	B	71088	0	YES	14
1242	B	A	presence	B	71158	0	YES	20
1243	B	A	presence	B	71139	1	NO	13
1244	B	A	presence	B	71185	0	NO	16
1245	B	A	presence	B	71172	1	NO	18
1246	B	A	presence	B	71105	1	NO	16
1247	B	A	presence	B	71177	0	YES	21
1248	B	A	presence	B	71024	0	YES	13
1249	B	A	presence	B	71045	.	NO	.
1250	B	A	presence	B	71174	1	YES	19
1251	B	A	presence	B	71022	1	NO	19
1252	B	A	presence	B	71160	1	NO	20
1253	B	A	presence	B	71137	3	YES	15
1254	B	A	presence	B	71093	1	NO	20
1255	B	A	presence	B	71173	0	NO	19
1256	B	A	presence	B	71062	1	NO	13
1257	B	A	presence	B	71182	1	NO	11
1258	B	A	presence	B	71101	0	NO	11
1259	B	A	presence	B	71188	1	YES	19
1260	B	A	presence	B	71154	1	YES	19
1261	B	A	presence	B	71178	2	NO	13
1262	B	A	presence	B	71193	4	NO	21
1263	B	A	presence	B	71083	2	NO	29
1264	B	A	presence	B	71009	2	NO	23
1265	B	A	presence	B	71156	0	NO	17
1266	B	A	presence	B	71050	0	NO	21
1267	B	A	presence	B	71179	1	YES	14
1268	B	A	presence	B	71089	1	YES	18
1269	B	A	presence	B	71144	.	NO	.
1270	B	A	presence	B	71108	1	YES	21
1271	B	A	presence	B	71063	1	YES	20
1273	B	A	presence	B	71059	3	NO	8
1274	B	A	presence	B	71163	2	YES	17
1275	B	A	presence	B	71155	1	NO	10
1276	B	A	presence	B	71027	0	NO	12
1277	B	A	presence	B	71052	0	NO	15
1278	B	A	presence	B	71025	2	NO	13
1279	B	A	presence	B	71143	1	NO	17
1280	B	A	presence	B	71132	1	NO	15
1281	B	A	presence	B	71011	2	NO	20
1282	B	A	presence	B	71152	1	NO	24
1283	B	A	presence	B	71123	2	NO	17
1284	B	A	presence	B	71064	1	NO	10
1285	B	A	presence	B	71157	3	YES	25
1286	B	A	presence	B	71021	0	YES	16
1287	B	A	presence	B	71190	0	NO	26
1288	B	A	presence	B	71054	0	YES	16
1289	B	A	presence	B	71019	1	YES	13
1290	B	A	presence	B	71166	2	YES	18
1291	B	A	presence	B	71066	2	YES	26
1292	B	A	presence	B	71072	.	NO	18
1293	B	A	presence	B	71099	2	NO	21
1294	B	A	presence	B	71046	0	NO	13
1295	B	A	presence	B	71037	1	NO	16
1296	B	A	presence	B	71122	1	YES	21
1297	B	A	presence	B	71121	1	YES	15
1298	B	A	presence	B	71036	0	YES	21
1299	B	A	presence	B	71013	1	YES	26
1300	B	A	presence	B	71048	0	YES	9
1301	B	A	presence	B	71035	0	YES	15
1302	B	A	presence	B	71002	1	NO	20
1303	B	A	presence	B	71049	2	NO	15
1304	B	A	presence	B	71012	3	NO	11
1306	B	A	presence	B	71053	1	YES	19
1307	B	A	presence	B	71098	0	NO	16
1308	B	A	presence	B	71075	3	NO	21
1309	B	A	presence	B	71195	0	NO	13
1310	B	A	presence	B	71047	1	NO	15
1311	B	A	presence	B	71142	0	NO	17
1312	B	A	presence	B	71153	2	YES	12
1313	B	A	presence	B	71081	0	YES	14
1314	B	A	presence	B	71120	1	NO	14
1315	B	A	presence	B	71170	2	YES	12
1316	B	A	presence	B	71008	1	NO	12
1317	B	A	presence	B	71187	1	YES	11
1318	B	A	presence	B	71112	0	NO	14
1319	B	A	presence	B	71042	1	NO	14
1320	B	A	presence	B	71100	2	YES	14
1322	B	A	presence	B	71038	3	NO	14
1323	B	A	presence	B	71028	3	NO	18
1324	B	A	presence	B	71161	1	NO	19
1325	B	A	presence	B	71010	0	YES	14
1326	B	A	presence	B	71044	1	YES	17
1327	B	A	presence	B	71084	1	NO	15
1328	B	A	presence	B	71130	0	YES	11
1329	B	A	presence	B	71183	0	NO	11
1330	B	A	presence	B	71065	0	YES	10
1331	B	A	presence	B	71117	3	NO	23
1332	B	A	presence	B	71180	3	YES	18
1333	B	A	presence	B	71175	3	NO	12
1334	B	A	presence	B	71159	1	NO	17
1335	B	A	presence	B	71176	0	YES	21
1336	B	A	presence	B	71067	.	NO	.
1337	B	A	presence	B	71094	1	NO	19
1338	B	A	presence	B	71150	1	YES	18
1339	B	A	presence	B	71186	3	NO	16
1340	B	A	presence	B	71082	3	YES	16
1341	B	A	presence	B	71055	.	NO	5
1342	B	A	presence	B	71032	4	NO	13
1343	B	A	presence	B	71114	2	NO	16
1344	B	A	presence	B	71096	1	YES	13
1345	B	A	presence	B	71127	3	YES	17
1346	B	A	presence	B	71095	3	NO	20
1347	B	A	presence	B	71107	1	NO	10
1348	B	A	presence	B	71145	2	NO	19
1349	B	A	presence	B	71189	0	NO	14
1350	B	A	presence	B	71006	3	YES	18
1351	B	A	presence	B	71181	0	YES	19
1352	B	A	presence	B	71074	4	YES	20
1353	B	A	presence	B	71141	1	YES	13
1354	B	A	presence	B	71078	1	NO	16
1355	B	A	presence	B	71070	1	YES	13
1356	B	A	presence	B	71106	1	NO	16
1357	B	A	presence	B	71169	0	NO	10
1358	B	A	presence	B	71151	0	YES	15
1359	B	A	presence	B	71146	2	NO	18
1360	B	A	presence	B	71031	1	NO	14
1361	B	A	presence	B	71085	0	NO	13
1362	B	A	presence	B	71103	2	NO	11
1363	B	A	presence	B	71076	0	NO	20
1364	B	A	presence	B	71097	1	NO	13
1365	B	A	presence	B	71119	0	NO	14
1366	B	A	presence	B	71034	1	YES	15
1367	B	A	presence	B	71030	4	NO	19
1368	B	A	presence	B	71140	2	NO	14
1369	B	A	presence	B	71118	1	NO	15
1370	B	A	presence	B	71058	1	YES	18
1371	B	A	presence	B	71125	1	YES	30
1372	B	A	presence	B	71014	0	NO	17
1373	B	A	presence	B	71040	1	YES	14
1374	B	A	presence	B	71167	2	NO	13
1375	B	A	presence	B	71056	2	YES	17
1376	B	A	presence	B	71007	1	NO	14
1377	B	A	presence	B	71168	1	YES	15
1378	B	A	presence	B	71001	1	NO	15
1379	B	A	presence	B	71015	.	NO	.
1380	B	A	presence	B	71147	0	YES	13
1381	B	A	presence	B	71136	0	YES	14
1382	B	A	presence	B	71069	2	NO	15
1383	B	A	presence	B	71134	1	NO	23
1384	B	A	presence	B	71149	.	NO	6
1385	B	A	presence	B	71128	1	NO	13
1386	B	A	presence	B	71016	1	NO	11
1387	B	A	presence	C	71135	0	NO	15
1388	B	A	presence	C	71124	1	NO	17
1389	B	A	presence	C	71137	1	NO	21
1390	B	A	presence	C	71146	2	NO	14
1391	B	A	presence	C	71004	1	YES	20
1392	B	A	presence	C	71064	0	NO	15
1393	B	A	presence	C	71045	0	YES	21
1394	B	A	presence	C	71158	1	YES	27
1395	B	A	presence	C	71081	2	YES	24
1396	B	A	presence	C	71037	1	NO	21
1397	B	A	presence	C	71173	1	NO	23
1398	B	A	presence	C	71105	1	NO	17
1399	B	A	presence	C	71171	2	NO	26
1400	B	A	presence	C	71189	0	NO	11
1401	B	A	presence	C	71194	2	NO	18
1402	B	A	presence	C	71055	1	YES	23
1403	B	A	presence	C	71094	0	NO	9
1404	B	A	presence	C	71176	1	YES	14
1405	B	A	presence	C	71020	1	NO	12
1406	B	A	presence	C	71128	3	NO	17
1407	B	A	presence	C	71019	5	NO	31
1408	B	A	presence	C	71192	3	NO	17
1409	B	A	presence	C	71058	0	NO	7
1410	B	A	presence	C	71150	3	NO	26
1411	B	A	presence	C	71127	3	YES	16
1412	B	A	presence	C	71042	.	NO	.
1413	B	A	presence	C	71054	2	YES	18
1414	B	A	presence	C	71116	2	NO	23
1415	B	A	presence	C	71067	1	YES	19
1416	B	A	presence	C	71149	3	YES	18
1417	B	A	presence	C	71006	1	NO	14
1418	B	A	presence	C	71097	2	NO	23
1419	B	A	presence	C	71163	2	NO	20
1420	B	A	presence	C	71110	1	NO	19
1421	B	A	presence	C	71036	1	YES	12
1422	B	A	presence	C	71025	3	NO	18
1423	B	A	presence	C	71188	0	NO	14
1424	B	A	presence	C	71133	0	YES	14
1425	B	A	presence	C	71072	2	NO	19
1426	B	A	presence	C	71075	2	NO	20
1427	B	A	presence	C	71030	.	NO	.
1428	B	A	presence	C	71143	1	NO	15
1429	B	A	presence	C	71126	1	NO	25
1430	B	A	presence	C	71160	1	NO	14
1431	B	A	presence	C	71016	0	YES	13
1432	B	A	presence	C	71046	1	NO	15
1433	B	A	presence	C	71099	5	NO	9
1434	B	A	presence	C	71090	0	YES	14
1435	B	A	presence	C	71114	1	NO	20
1436	B	A	presence	C	71152	1	NO	21
1437	B	A	presence	C	71180	2	YES	15
1438	B	A	presence	C	71078	0	YES	18
1439	B	A	presence	C	71096	2	NO	20
1440	B	A	presence	C	71167	0	YES	13
1442	B	A	presence	C	71140	3	NO	17
1443	B	A	presence	C	71009	3	NO	16
1444	B	A	presence	C	71003	0	NO	11
1445	B	A	presence	C	71184	2	YES	13
1446	B	A	presence	C	71106	0	NO	17
1447	B	A	presence	C	71154	0	YES	12
1448	B	A	presence	C	71102	.	NO	14
1449	B	A	presence	C	71177	3	YES	12
1450	B	A	presence	C	71155	1	NO	16
1451	B	A	presence	C	71139	3	NO	11
1452	B	A	presence	C	71041	1	YES	15
1453	B	A	presence	C	71015	1	NO	18
1454	B	A	presence	C	71125	1	YES	13
1455	B	A	presence	C	71083	0	NO	18
1456	B	A	presence	C	71117	1	NO	23
1457	B	A	presence	C	71098	0	YES	22
1458	B	A	presence	C	71033	1	YES	34
1459	B	A	presence	C	71095	2	NO	18
1460	B	A	presence	C	71051	4	NO	25
1461	B	A	presence	C	71050	2	NO	22
1462	B	A	presence	C	71119	2	NO	24
1463	B	A	presence	C	71151	1	YES	18
1464	B	A	presence	C	71138	0	YES	21
1465	B	A	presence	C	71120	1	NO	20
1466	B	A	presence	C	71012	2	YES	16
1467	B	A	presence	C	71108	0	YES	12
1468	B	A	presence	C	71056	1	YES	16
1469	B	A	presence	C	71061	4	YES	21
1470	B	A	presence	C	71002	.	NO	.
1471	B	A	presence	C	71034	1	YES	17
1472	B	A	presence	C	71032	2	NO	28
1473	B	A	presence	C	71153	0	NO	10
1475	B	A	presence	C	71024	1	YES	15
1476	B	A	presence	C	71079	1	YES	21
1478	B	A	presence	C	71191	5	YES	25
1479	B	A	presence	C	71022	2	NO	15
1480	B	A	presence	C	71026	1	NO	15
1481	B	A	presence	C	71013	1	NO	16
1482	B	A	presence	C	71087	1	YES	23
1483	B	A	presence	C	71162	.	NO	.
1484	B	A	presence	C	71136	2	YES	16
1485	B	A	presence	C	71195	3	NO	19
1486	B	A	presence	C	71174	0	YES	14
1487	B	A	presence	C	71008	0	YES	15
1488	B	A	presence	C	71057	1	YES	15
1489	B	A	presence	C	71175	1	NO	20
1490	B	A	presence	C	71112	1	NO	11
1491	B	A	presence	C	71131	2	NO	16
1492	B	A	presence	C	71109	4	NO	27
1493	B	A	presence	C	71014	0	YES	19
1494	B	A	presence	C	71107	1	NO	24
1495	B	A	presence	C	71169	0	NO	17
1496	B	A	presence	C	71156	0	YES	17
1497	B	A	presence	C	71001	3	NO	17
1498	B	A	presence	C	71052	1	NO	18
1499	B	A	presence	C	71170	1	YES	8
1500	B	A	presence	C	71076	0	NO	19
1501	B	A	presence	C	71063	2	YES	16
1502	B	A	presence	C	71086	0	NO	12
1503	B	A	presence	C	71178	3	NO	14
1504	B	A	presence	C	71122	2	YES	13
1505	B	A	presence	C	71113	2	NO	16
1506	B	A	presence	C	71068	4	YES	14
1507	B	A	presence	C	71066	5	YES	13
1508	B	A	presence	C	71023	1	YES	17
1509	B	A	presence	C	71060	1	NO	17
1510	B	A	presence	C	71185	1	NO	14
1511	B	A	presence	C	71161	2	NO	16
1512	B	A	presence	C	71183	1	NO	14
1513	B	A	presence	C	71074	5	YES	15
1514	B	A	presence	C	71031	2	NO	21
1515	B	A	presence	C	71040	4	NO	21
1516	B	A	presence	C	71011	.	NO	11
1517	B	A	presence	C	71062	2	NO	15
1518	B	A	presence	C	71181	0	YES	15
1519	B	A	presence	C	71111	.	NO	12
1520	B	A	presence	C	71129	0	YES	15
1521	B	A	presence	C	71091	.	NO	.
1522	B	A	presence	C	71164	0	YES	14
1523	B	A	presence	C	71038	.	NO	.
1524	B	A	presence	C	71073	.	NO	.
1525	B	A	presence	C	71018	2	NO	16
1526	B	A	presence	C	71069	1	YES	21
1527	B	A	presence	C	71168	1	NO	23
1528	B	A	presence	C	71190	0	YES	14
1529	B	A	presence	C	71148	1	YES	14
1530	B	A	presence	C	71053	2	YES	18
1531	B	A	presence	C	71080	0	YES	15
1532	B	A	presence	C	71093	1	NO	17
1533	B	A	presence	C	71182	0	YES	12
1534	B	A	presence	C	71092	2	NO	19
1535	B	A	presence	C	71049	1	NO	16
1536	B	A	presence	C	71088	0	YES	16
1537	B	A	presence	C	71166	4	YES	18
1538	B	A	presence	C	71100	0	NO	15
1539	B	A	presence	C	71186	3	NO	14
1540	B	A	presence	C	71118	7	NO	20
1541	B	A	presence	C	71044	2	YES	19
1542	B	A	presence	C	71065	3	YES	23
1543	B	A	presence	C	71005	1	YES	23
1544	B	A	presence	C	71145	2	NO	15
1545	B	A	presence	C	71082	0	YES	18
1546	B	A	presence	C	71172	1	NO	21
1547	B	A	presence	C	71104	2	NO	20
1548	B	A	presence	C	71043	0	YES	15
1549	B	A	presence	C	71017	3	NO	15
1550	B	A	presence	C	71059	3	YES	18
1551	B	A	presence	C	71048	0	NO	3
1552	B	A	presence	C	71070	0	YES	7
1553	B	A	presence	C	71157	3	YES	14
1554	B	A	presence	C	71142	1	NO	13
1555	B	A	presence	C	71027	0	YES	16
1556	B	A	presence	C	71085	0	YES	21
1557	B	A	presence	C	71147	1	NO	28
1558	B	A	presence	C	71101	2	NO	20
1559	B	A	presence	C	71132	3	YES	12
1560	B	A	presence	C	71071	.	NO	.
1561	B	A	presence	C	71144	1	NO	21
1562	B	A	presence	C	71039	.	NO	.
1563	B	A	presence	C	71130	2	YES	17
1564	B	A	presence	C	71115	1	NO	27
1565	B	A	presence	C	71187	1	YES	30
1566	B	A	presence	C	71084	4	NO	17
1567	B	A	presence	C	71035	1	NO	30
1568	B	A	presence	C	71047	4	NO	26
1569	B	A	presence	C	71089	0	NO	27
1570	B	A	presence	C	71021	0	YES	16
1571	B	A	presence	C	71179	2	YES	26
1572	B	A	presence	C	71010	0	YES	17
1573	B	A	presence	C	71159	2	NO	10
1574	B	A	presence	C	71007	2	NO	13
1575	B	A	presence	C	71121	1	YES	19
1576	B	A	presence	C	71134	1	NO	16
1577	B	A	presence	C	71077	0	NO	25
1578	B	A	presence	C	71103	4	NO	16
1579	B	A	presence	C	71193	0	YES	16
1580	B	A	presence	C	71141	0	NO	4
1581	B	A	presence	C	71165	3	NO	13
1582	B	A	presence	C	71028	1	NO	10
1583	B	A	presence	C	71029	0	NO	15
1584	B	A	presence	C	71123	.	NO	.
1585	B	A	presence	D	71137	0	NO	16
1586	B	A	presence	D	71095	5	NO	14
1587	B	A	presence	D	71093	0	NO	16
1588	B	A	presence	D	71100	0	NO	17
1589	B	A	presence	D	71056	2	YES	19
1590	B	A	presence	D	71083	1	NO	16
1591	B	A	presence	D	71103	0	NO	22
1592	B	A	presence	D	71102	1	YES	17
1593	B	A	presence	D	71036	1	YES	14
1594	B	A	presence	D	71006	0	YES	18
1595	B	A	presence	D	71035	1	YES	18
1596	B	A	presence	D	71158	1	YES	17
1597	B	A	presence	D	71061	3	YES	26
1598	B	A	presence	D	71080	2	YES	18
1599	B	A	presence	D	71098	2	NO	17
1600	B	A	presence	D	71087	1	NO	18
1601	B	A	presence	D	71186	0	NO	20
1602	B	A	presence	D	71154	2	NO	13
1603	B	A	presence	D	71121	2	YES	17
1604	B	A	presence	D	71112	2	NO	17
1605	B	A	presence	D	71157	2	YES	20
1606	B	A	presence	D	71064	.	NO	.
1607	B	A	presence	D	71184	0	YES	15
1608	B	A	presence	D	71054	1	YES	15
1609	B	A	presence	D	71109	2	NO	10
1610	B	A	presence	D	71187	1	NO	28
1611	B	A	presence	D	71069	1	YES	22
1612	B	A	presence	D	71012	1	NO	8
1613	B	A	presence	D	71009	3	YES	23
1614	B	A	presence	D	71031	1	NO	17
1615	B	A	presence	D	71099	1	NO	22
1616	B	A	presence	D	71010	0	YES	16
1617	B	A	presence	D	71038	1	NO	27
1618	B	A	presence	D	71037	1	YES	17
1619	B	A	presence	D	71062	2	YES	18
1620	B	A	presence	D	71019	2	YES	18
1621	B	A	presence	D	71033	1	YES	21
1622	B	A	presence	D	71115	2	NO	24
1623	B	A	presence	D	71173	2	NO	19
1624	B	A	presence	D	71132	2	YES	18
1625	B	A	presence	D	71044	1	NO	10
1626	B	A	presence	D	71120	0	NO	14
1627	B	A	presence	D	71188	1	NO	18
1628	B	A	presence	D	71047	3	NO	25
1629	B	A	presence	D	71134	0	NO	14
1630	B	A	presence	D	71018	.	NO	.
1631	B	A	presence	D	71057	.	NO	.
1632	B	A	presence	D	71076	1	NO	14
1633	B	A	presence	D	71052	.	NO	.
1634	B	A	presence	D	71105	4	YES	20
1635	B	A	presence	D	71159	4	NO	21
1636	B	A	presence	D	71026	1	YES	18
1637	B	A	presence	D	71048	1	YES	13
1638	B	A	presence	D	71163	.	NO	.
1639	B	A	presence	D	71172	5	NO	29
1640	B	A	presence	D	71150	2	YES	20
1641	B	A	presence	D	71005	0	YES	15
1642	B	A	presence	D	71097	0	YES	13
1643	B	A	presence	D	71104	3	NO	18
1644	B	A	presence	D	71127	3	YES	14
1645	B	A	presence	D	71142	1	NO	13
1646	B	A	presence	D	71077	.	NO	.
1647	B	A	presence	D	71011	3	NO	16
1648	B	A	presence	D	71119	1	YES	13
1649	B	A	presence	D	71101	4	YES	18
1650	B	A	presence	D	71177	1	YES	18
1651	B	A	presence	D	71124	0	NO	7
1652	B	A	presence	D	71126	1	NO	18
1653	B	A	presence	D	71007	2	YES	14
1654	B	A	presence	D	71082	1	YES	16
1655	B	A	presence	D	71060	2	YES	22
1656	B	A	presence	D	71090	.	NO	17
1657	B	A	presence	D	71180	1	YES	15
1658	B	A	presence	D	71003	0	YES	12
1659	B	A	presence	D	71024	0	YES	12
1660	B	A	presence	D	71116	3	YES	21
1661	B	A	presence	D	71002	1	YES	18
1662	B	A	presence	D	71028	2	NO	18
1663	B	A	presence	D	71021	0	YES	17
1664	B	A	presence	D	71155	3	NO	6
1665	B	A	presence	D	71046	0	YES	15
1666	B	A	presence	D	71130	0	YES	15
1667	B	A	presence	D	71106	1	NO	18
1668	B	A	presence	D	71152	1	NO	14
1669	B	A	presence	D	71181	0	YES	18
1670	B	A	presence	D	71008	1	YES	19
1671	B	A	presence	D	71169	1	NO	17
1672	B	A	presence	D	71086	0	NO	7
1673	B	A	presence	D	71123	2	NO	16
1674	B	A	presence	D	71166	2	YES	18
1675	B	A	presence	D	71029	0	NO	10
1676	B	A	presence	D	71017	1	NO	17
1677	B	A	presence	D	71171	2	NO	13
1678	B	A	presence	D	71075	2	NO	17
1679	B	A	presence	D	71107	1	NO	13
1680	B	A	presence	D	71023	1	YES	18
1681	B	A	presence	D	71131	1	YES	15
1682	B	A	presence	D	71055	0	YES	20
1683	B	A	presence	D	71001	2	NO	16
1685	B	A	presence	D	71147	1	YES	16
1686	B	A	presence	D	71133	1	YES	17
1687	B	A	presence	D	71032	.	NO	.
1688	B	A	presence	D	71081	0	YES	12
1689	B	A	presence	D	71151	1	YES	18
1690	B	A	presence	D	71146	2	NO	18
1691	B	A	presence	D	71078	1	YES	20
1692	B	A	presence	D	71128	1	YES	16
1693	B	A	presence	D	71179	1	YES	19
1694	B	A	presence	D	71030	0	YES	19
1695	B	A	presence	D	71013	0	YES	22
1696	B	A	presence	D	71138	.	NO	.
1697	B	A	presence	D	71160	3	YES	17
1698	B	A	presence	D	71053	2	YES	23
1699	B	A	presence	D	71025	1	NO	13
1700	B	A	presence	D	71014	1	YES	20
1701	B	A	presence	D	71085	0	NO	13
1702	B	A	presence	D	71165	1	NO	16
1703	B	A	presence	D	71067	1	NO	22
1704	B	A	presence	D	71092	0	NO	12
1705	B	A	presence	D	71066	.	NO	.
1706	B	A	presence	D	71113	2	NO	12
1708	B	A	presence	D	71192	1	NO	14
1709	B	A	presence	D	71022	2	NO	21
1710	B	A	presence	D	71020	0	NO	15
1711	B	A	presence	D	71162	2	NO	13
1712	B	A	presence	D	71015	.	NO	.
1713	B	A	presence	D	71178	0	NO	13
1714	B	A	presence	D	71096	0	YES	10
1715	B	A	presence	D	71063	1	YES	15
1716	B	A	presence	D	71072	5	NO	22
1717	B	A	presence	D	71153	1	NO	21
1718	B	A	presence	D	71182	1	NO	28
1719	B	A	presence	D	71156	0	NO	12
1721	B	A	presence	D	71161	2	NO	14
1722	B	A	presence	D	71189	0	NO	10
1723	B	A	presence	D	71143	0	NO	13
1724	B	A	presence	D	71125	1	NO	25
1725	B	A	presence	D	71041	2	YES	15
1726	B	A	presence	D	71164	4	NO	17
1727	B	A	presence	D	71108	0	YES	18
1728	B	A	presence	D	71145	0	NO	15
1729	B	A	presence	D	71040	4	YES	16
1730	B	A	presence	D	71122	1	NO	16
1731	B	A	presence	D	71088	0	NO	12
1732	B	A	presence	D	71111	2	NO	29
1733	B	A	presence	D	71140	2	NO	14
1734	B	A	presence	D	71144	2	NO	24
1735	B	A	presence	D	71070	0	NO	23
1736	B	A	presence	D	71074	1	YES	22
1737	B	A	presence	D	71068	3	YES	15
1738	B	A	presence	D	71027	2	YES	16
1739	B	A	presence	D	71034	3	YES	30
1740	B	A	presence	D	71039	.	NO	.
1741	B	A	presence	D	71148	3	YES	20
1742	B	A	presence	D	71135	2	NO	26
1743	B	A	presence	D	71176	2	YES	27
1744	B	A	presence	D	71110	2	NO	19
1745	B	A	presence	D	71094	1	YES	24
1746	B	A	presence	D	71170	1	YES	14
1747	B	A	presence	D	71071	3	YES	19
1748	B	A	presence	D	71045	3	YES	16
1749	B	A	presence	D	71191	2	YES	14
1750	B	A	presence	D	71065	3	YES	30
1751	B	A	presence	D	71089	0	YES	18
1752	B	A	presence	D	71174	0	YES	23
1753	B	A	presence	D	71118	1	NO	16
1754	B	A	presence	D	71167	1	YES	15
1755	B	A	presence	D	71049	1	NO	18
1756	B	A	presence	D	71129	1	YES	20
1757	B	A	presence	D	71185	0	NO	13
1758	B	A	presence	D	71058	2	YES	18
1759	B	A	presence	D	71190	0	YES	12
1760	B	A	presence	D	71175	.	NO	.
1761	B	A	presence	D	71149	.	NO	.
1762	B	A	presence	D	71193	3	NO	10
1763	B	A	presence	D	71051	4	NO	34
1764	B	A	presence	D	71139	1	NO	12
1765	B	A	presence	D	71136	2	NO	18
1766	B	A	presence	D	71059	2	YES	25
1767	B	A	presence	D	71079	0	NO	14
1768	B	A	presence	D	71195	2	YES	14
1769	B	A	presence	D	71004	2	NO	12
1770	B	A	presence	D	71091	.	NO	14
1771	B	A	presence	D	71016	.	NO	.
1772	B	A	presence	D	71117	1	NO	9
1773	B	A	presence	D	71168	0	YES	11
1774	B	A	presence	D	71194	2	NO	13
1775	B	A	presence	D	71042	4	YES	17
1776	B	A	presence	D	71050	0	NO	18
1777	B	A	presence	D	71043	.	NO	.
1778	B	A	presence	D	71084	2	YES	11
1779	B	A	presence	D	71141	1	YES	13
1780	B	A	presence	D	71073	0	YES	12
1781	B	A	presence	D	71183	.	NO	.
1782	B	A	presence	D	71114	1	NO	15
1783	B	A	presence	E	71115	1	NO	11
1784	B	A	presence	E	71029	0	NO	12
1785	B	A	presence	E	71088	0	NO	23
1786	B	A	presence	E	71083	.	NO	.
1787	B	A	presence	E	71195	3	YES	15
1788	B	A	presence	E	71135	0	NO	13
1789	B	A	presence	E	71027	1	NO	23
1790	B	A	presence	E	71148	3	YES	23
1791	B	A	presence	E	71141	0	YES	17
1792	B	A	presence	E	71063	1	NO	20
1793	B	A	presence	E	71143	.	NO	.
1794	B	A	presence	E	71102	3	YES	17
1795	B	A	presence	E	71185	3	NO	16
1796	B	A	presence	E	71090	0	YES	14
1797	B	A	presence	E	71180	1	YES	14
1798	B	A	presence	E	71164	3	YES	23
1799	B	A	presence	E	71061	3	NO	29
1800	B	A	presence	E	71149	3	YES	24
1801	B	A	presence	E	71116	3	NO	24
1802	B	A	presence	E	71093	5	NO	24
1803	B	A	presence	E	71117	2	NO	13
1804	B	A	presence	E	71120	1	NO	23
1805	B	A	presence	E	71187	1	YES	23
1806	B	A	presence	E	71155	2	NO	36
1807	B	A	presence	E	71066	3	YES	18
1808	B	A	presence	E	71046	2	NO	23
1809	B	A	presence	E	71160	1	YES	20
1810	B	A	presence	E	71068	7	YES	30
1811	B	A	presence	E	71081	0	YES	18
1812	B	A	presence	E	71011	2	YES	16
1813	B	A	presence	E	71077	0	YES	13
1814	B	A	presence	E	71101	2	NO	34
1815	B	A	presence	E	71167	0	NO	16
1816	B	A	presence	E	71014	.	NO	.
1817	B	A	presence	E	71038	3	YES	19
1818	B	A	presence	E	71151	2	YES	22
1819	B	A	presence	E	71064	1	YES	13
1820	B	A	presence	E	71060	1	NO	22
1821	B	A	presence	E	71163	2	YES	21
1822	B	A	presence	E	71048	1	YES	22
1823	B	A	presence	E	71175	3	NO	21
1824	B	A	presence	E	71092	1	NO	30
1825	B	A	presence	E	71191	0	NO	21
1826	B	A	presence	E	71172	4	NO	17
1827	B	A	presence	E	71104	3	NO	22
1828	B	A	presence	E	71144	2	YES	22
1829	B	A	presence	E	71025	1	NO	19
1830	B	A	presence	E	71096	0	YES	20
1831	B	A	presence	E	71159	0	NO	19
1832	B	A	presence	E	71086	0	NO	25
1833	B	A	presence	E	71138	1	YES	12
1834	B	A	presence	E	71098	.	NO	.
1835	B	A	presence	E	71147	0	YES	31
1836	B	A	presence	E	71133	0	YES	21
1837	B	A	presence	E	71069	4	YES	20
1838	B	A	presence	E	71182	2	YES	10
1839	B	A	presence	E	71121	5	YES	26
1840	B	A	presence	E	71105	3	NO	19
1841	B	A	presence	E	71139	1	NO	17
1842	B	A	presence	E	71028	3	NO	25
1843	B	A	presence	E	71140	2	NO	12
1844	B	A	presence	E	71062	1	NO	18
1845	B	A	presence	E	71044	3	YES	17
1846	B	A	presence	E	71016	4	YES	15
1847	B	A	presence	E	71057	1	YES	14
1848	B	A	presence	E	71051	1	NO	20
1849	B	A	presence	E	71008	0	YES	15
1850	B	A	presence	E	71054	0	YES	19
1851	B	A	presence	E	71019	3	YES	22
1852	B	A	presence	E	71161	0	YES	24
1853	B	A	presence	E	71132	1	NO	14
1854	B	A	presence	E	71136	.	NO	.
1855	B	A	presence	E	71097	1	YES	20
1856	B	A	presence	E	71126	2	NO	22
1857	B	A	presence	E	71111	2	NO	22
1858	B	A	presence	E	71022	3	YES	18
1859	B	A	presence	E	71002	1	NO	22
1861	B	A	presence	E	71056	0	YES	12
1862	B	A	presence	E	71039	2	YES	19
1863	B	A	presence	E	71052	3	YES	21
1864	B	A	presence	E	71137	4	YES	18
1865	B	A	presence	E	71091	2	NO	27
1866	B	A	presence	E	71037	0	NO	20
1867	B	A	presence	E	71131	1	YES	27
1868	B	A	presence	E	71075	1	NO	24
1869	B	A	presence	E	71023	0	YES	13
1870	B	A	presence	E	71067	1	YES	23
1871	B	A	presence	E	71162	0	YES	20
1872	B	A	presence	E	71034	2	YES	19
1873	B	A	presence	E	71192	0	NO	24
1874	B	A	presence	E	71183	1	NO	20
1875	B	A	presence	E	71018	0	YES	27
1876	B	A	presence	E	71017	.	NO	.
1877	B	A	presence	E	71118	0	NO	23
1878	B	A	presence	E	71079	0	YES	30
1879	B	A	presence	E	71089	1	YES	19
1880	B	A	presence	E	71169	0	YES	32
1881	B	A	presence	E	71152	0	NO	30
1882	B	A	presence	E	71130	1	YES	22
1883	B	A	presence	E	71030	0	NO	17
1884	B	A	presence	E	71040	0	YES	19
1885	B	A	presence	E	71043	2	YES	21
1886	B	A	presence	E	71181	0	NO	12
1888	B	A	presence	E	71009	2	YES	22
1889	B	A	presence	E	71114	2	NO	18
1890	B	A	presence	E	71010	2	YES	13
1891	B	A	presence	E	71112	3	NO	19
1892	B	A	presence	E	71095	.	NO	.
1893	B	A	presence	E	71178	0	NO	22
1894	B	A	presence	E	71186	4	YES	16
1895	B	A	presence	E	71071	3	YES	19
1896	B	A	presence	E	71007	1	YES	13
1897	B	A	presence	E	71041	3	YES	21
1898	B	A	presence	E	71103	3	NO	12
1899	B	A	presence	E	71107	3	NO	13
1900	B	A	presence	E	71084	1	NO	17
1901	B	A	presence	E	71165	1	NO	20
1902	B	A	presence	E	71194	2	NO	12
1903	B	A	presence	E	71142	0	NO	23
1904	B	A	presence	E	71109	1	NO	14
1905	B	A	presence	E	71045	2	YES	20
1906	B	A	presence	E	71036	2	YES	26
1907	B	A	presence	E	71024	1	YES	20
1908	B	A	presence	E	71174	0	YES	20
1909	B	A	presence	E	71082	1	YES	17
1910	B	A	presence	E	71108	2	YES	21
1911	B	A	presence	E	71173	3	NO	21
1912	B	A	presence	E	71156	0	NO	15
1913	B	A	presence	E	71055	3	YES	23
1915	B	A	presence	E	71166	.	NO	.
1916	B	A	presence	E	71171	.	NO	.
1917	B	A	presence	E	71072	.	NO	.
1918	B	A	presence	E	71134	1	NO	19
1919	B	A	presence	E	71193	3	NO	12
1920	B	A	presence	E	71049	1	NO	16
1921	B	A	presence	E	71113	1	NO	14
1922	B	A	presence	E	71070	0	NO	13
1923	B	A	presence	E	71001	3	NO	21
1924	B	A	presence	E	71094	0	NO	18
1925	B	A	presence	E	71015	2	NO	21
1926	B	A	presence	E	71053	1	YES	13
1927	B	A	presence	E	71006	.	NO	.
1928	B	A	presence	E	71123	3	NO	12
1929	B	A	presence	E	71129	0	YES	18
1930	B	A	presence	E	71073	1	YES	25
1931	B	A	presence	E	71085	0	NO	15
1932	B	A	presence	E	71145	0	NO	13
1933	B	A	presence	E	71154	.	NO	.
1934	B	A	presence	E	71110	2	NO	12
1935	B	A	presence	E	71128	2	YES	18
1936	B	A	presence	E	71021	1	YES	12
1937	B	A	presence	E	71168	.	NO	.
1938	B	A	presence	E	71177	1	YES	14
1939	B	A	presence	E	71099	.	NO	.
1940	B	A	presence	E	71065	.	NO	.
1941	B	A	presence	E	71087	0	NO	26
1942	B	A	presence	E	71050	1	NO	24
1943	B	A	presence	E	71078	1	YES	21
1944	B	A	presence	E	71124	2	NO	17
1945	B	A	presence	E	71003	0	YES	16
1946	B	A	presence	E	71076	0	YES	23
1947	B	A	presence	E	71012	2	NO	21
1948	B	A	presence	E	71047	2	YES	22
1949	B	A	presence	E	71190	1	YES	18
1950	B	A	presence	E	71005	0	YES	14
1951	B	A	presence	E	71100	0	NO	19
1952	B	A	presence	E	71153	1	NO	8
1953	B	A	presence	E	71031	0	NO	15
1954	B	A	presence	E	71013	0	YES	30
1955	B	A	presence	E	71119	0	YES	16
1956	B	A	presence	E	71189	1	NO	12
1957	B	A	presence	E	71059	4	YES	15
1958	B	A	presence	E	71106	3	NO	16
1959	B	A	presence	E	71020	0	NO	12
1960	B	A	presence	E	71184	4	YES	15
1961	B	A	presence	E	71146	2	NO	18
1962	B	A	presence	E	71035	3	YES	14
1963	B	A	presence	E	71157	.	NO	.
1964	B	A	presence	E	71158	.	NO	.
1965	B	A	presence	E	71125	1	NO	23
1966	B	A	presence	E	71176	1	YES	19
1967	B	A	presence	E	71170	1	YES	18
1968	B	A	presence	E	71074	2	YES	17
1969	B	A	presence	E	71058	.	NO	.
1970	B	A	presence	E	71033	3	YES	16
1971	B	A	presence	E	71127	0	YES	13
1972	B	A	presence	E	71179	3	YES	18
1973	B	A	presence	E	71150	2	YES	19
1974	B	A	presence	E	71004	4	YES	10
1975	B	A	presence	E	71032	4	NO	16
1976	B	A	presence	E	71122	1	YES	15
1977	B	A	presence	E	71188	.	NO	.
1978	B	A	presence	E	71080	1	NO	12
1979	B	A	presence	E	71042	5	YES	15
1980	B	A	presence	E	71026	.	NO	.
1981	C	B	absence	A	71087	0	YES	23
1982	C	B	absence	A	71147	.	NO	.
1983	C	B	absence	A	71124	1	NO	23
1984	C	B	absence	A	71101	0	YES	23
1985	C	B	absence	A	71094	0	NO	12
1986	C	B	absence	A	71190	1	NO	17
1987	C	B	absence	A	71131	0	YES	20
1988	C	B	absence	A	71117	1	NO	20
1989	C	B	absence	A	71118	1	NO	23
1990	C	B	absence	A	71050	0	NO	20
1991	C	B	absence	A	71153	0	YES	16
1992	C	B	absence	A	71145	.	NO	.
1993	C	B	absence	A	71139	.	NO	.
1994	C	B	absence	A	71043	0	YES	15
1995	C	B	absence	A	71078	.	NO	.
1996	C	B	absence	A	71179	0	YES	25
1997	C	B	absence	A	71143	0	NO	24
1998	C	B	absence	A	71140	1	NO	22
1999	C	B	absence	A	71045	2	YES	22
2000	C	B	absence	A	71194	1	NO	28
2001	C	B	absence	A	71002	1	YES	16
2002	C	B	absence	A	71149	0	YES	17
2003	C	B	absence	A	71022	1	YES	29
2004	C	B	absence	A	71086	0	NO	15
2005	C	B	absence	A	71073	.	NO	.
2006	C	B	absence	A	71160	1	YES	19
2007	C	B	absence	A	71137	1	NO	19
2008	C	B	absence	A	71075	1	NO	24
2009	C	B	absence	A	71063	.	NO	.
2010	C	B	absence	A	71082	3	YES	17
2011	C	B	absence	A	71109	1	NO	23
2012	C	B	absence	A	71095	1	NO	20
2013	C	B	absence	A	71114	2	NO	27
2014	C	B	absence	A	71071	1	YES	31
2015	C	B	absence	A	71010	1	YES	28
2016	C	B	absence	A	71154	1	YES	32
2017	C	B	absence	A	71034	0	YES	27
2018	C	B	absence	A	71119	1	YES	17
2019	C	B	absence	A	71023	0	YES	29
2020	C	B	absence	A	71085	1	NO	24
2021	C	B	absence	A	71135	.	NO	.
2022	C	B	absence	A	71093	2	NO	24
2023	C	B	absence	A	71158	0	YES	21
2024	C	B	absence	A	71018	0	YES	34
2025	C	B	absence	A	71174	0	NO	29
2026	C	B	absence	A	71068	0	YES	20
2027	C	B	absence	A	71102	4	YES	15
2028	C	B	absence	A	71033	2	YES	20
[truncated: 3,852 more rows]

## Sheet: Dataset 2
Dataset 2: Genotypic values of disease index (DI) and total seed production (FITTOT) for each of the five micro-habitats for which disease index was significantly heritable. 'A': soil A in absence of Poa annua, ‘B’ : soil A in presence Poa annua, ‘C’ : soil B in absence of Poa annua, ‘E': soil C in absence of Poa annua, ‘F’ : soil C in presence Poa annua. Genotypic values for FITTOT were previous…
Accession_id	DI_A	DI_B	DI_C	DI_E	DI_F	FITTOT_A	FITTOT_B	FITTOT_C	FITTOT_E	FITTOT_F
71001	2.494	1.714	1.205	3.163	2.52	2212.4	1794.2	3955	3401.1	3380.5
71002	2.586	1.155	1.718	1.551	2.016	2554.9	1616.7	3772.2	3181.7	2996.4
71003	2.129	0.709	1.636	1.866	3.441	2096.2	1394.8	3729.8	3000	3497.9
71004	3.056	2.169	1.57	1.937	3.475	2192.3	1638	4346.2	4032.3	3968.7
71005	2.417	0.698	1.129	0.947	2.331	2660.9	2051.1	3557.8	3115	3292.1
71006	2	1.582	1.262	1.81	1.071	2208.1	1548.7	4110.6	3076.3	4269
71007	2.177	1.312	1.587	2.227	1.793	2150.2	1523.3	3549.8	3869.6	2871.6
71008	2.585	0.966	1.016	2.144	1.284	2114	1304.6	3822.9	4459.6	3403.5
71009	2.394	1.757	1.303	0.597	0.736	2228.5	2152.1	3913.4	5067.2	5803.9
71010	2.372	0.846	1.205	1.508	2.594	2302.5	1520.5	4425.5	3762.9	4727.6
71011	3.635	2.182	1.678	0.866	1.682	2175.2	1474.1	3706.6	3126.2	3356.8
71012	2.844	1.849	1.807	2.38	2.034	2017.9	1267.3	3462.8	3236.5	2794.1
71013	2.378	1.193	1.023	2.833	2.18	2237.5	2660.8	3593	3417.7	3148.2
71014	2.16	0.794	1.074	1.964	2.358	2191.7	2054.1	3595.6	3202.3	3070.6
71015	1.814	1.327	1.171	2.884	3.788	2326.8	1683.1	3703.3	3011.2	3374.5
71016	3.157	1.461	2.184	3.047	4.422	1906.3	1367.2	3837.9	2619.3	2088.2
71017	2.016	1.325	1.386	2.236	1.011	2104.8	1632.5	3851.8	3463.3	2876.3
71018	2.28	1.25	0.961	3.621	2.479	2559.8	1879.2	3783.9	2886.7	3230.5
71019	2.704	1.996	1.494	2.783	3.014	2367.2	2114.5	3597.4	4463.8	3351.2
71020	2.424	0.757	1.498	0.85	0.493	1997.9	1532.3	3351	3178.2	4477.3
71021	1.851	0.857	1.365	1.654	1.996	1979.5	1350.3	3630.9	3657.3	4690.3
71022	2.463	1.582	1.098	2.699	3.256	2528.9	1269.8	4011.2	3117	3679.7
71023	2.029	0.801	1.319	1.305	1.875	2186.1	1659.8	3669.8	3005.5	3156.8
71024	2.122	0.848	1.005	1.168	1.563	2042.9	1517.7	3622.6	2605.3	2350.2
71025	2.252	1.39	1.408	3.333	1.797	2075.1	1338.4	3732.9	2767.7	2887.9
71026	1.96	1.068	1.378	0.767	1.003	2195.4	1541.9	3361	3702.2	3588.3
71027	3.219	0.936	0.915	3.349	2.318	2260.4	1709.5	3616.3	3090.1	2995.6
71028	1.864	1.578	1.326	2.52	3.479	2282.9	1654.3	4206	3533.6	3107
71029	2.769	0.731	1.355	2.309	2.042	1999	1275.7	3841.3	2928.7	3078.5
71030	2.764	1.553	1.548	0.986	0.829	2000.3	1378.4	3689.7	3457.2	3739.8
71031	2.449	1.372	2.135	1.551	2.509	2935.8	1220.1	3690.4	3208.4	3220.4
71032	2.538	2.281	1.271	2.615	2.365	2370.5	2226.7	3703.3	3125.2	3274
71033	2.13	1.443	2.125	1.858	3.664	2090.9	1643.9	3781.1	2956.6	3789.1
71034	2.448	1.437	1.241	2.664	3.31	2094.8	1630.5	3783.7	4561.3	3351.2
71035	2.401	1.478	1.195	2.181	2.913	2056.8	1681.3	3773	3144	4327.8
71036	3.035	1.049	1.255	2.667	4.096	2061.2	1482.1	4259.3	3455.5	4422
71037	2.121	1.014	1.576	3.718	3.198	2330.4	2004.6	3914.8	3346.4	2624.2
71038	2.748	1.655	1.269	2.769	1.312	1992.6	1855.7	3831.1	3593.3	3503.9
71039	2.607	1.441	1.596	1.756	2.962	2203.7	1445.2	3600.8	3740.3	3356.6
71040	2.393	1.722	1.722	2.883	2.949	2392.2	1343.3	3748.6	2696.3	3409.3
71041	2.428	1.49	1.478	2.578	5.135	2148.3	1481.1	3768.6	3476.9	2661.5
71042	2.296	1.967	1.733	1.903	1.829	2215	1290.9	3917.8	3164.7	4401.9
71043	3.032	1.286	1.424	2.136	2.051	2214.9	1648.9	3836.4	3674.4	3564.3
71044	2.817	1.386	1.64	3.602	2.775	2108.5	1264.8	3482.9	3181.2	2429.4
71045	2.476	1.392	1.439	2.436	3.226	2104.2	1613	3925.3	3755.9	3833.8
71046	2.323	1.073	1.685	0.973	0.585	1997.1	1372.1	3588	3094.4	4445.6
71047	2.377	1.638	1.349	3.226	3.454	2277.3	1368.8	3578.5	2735.1	3690.9
71048	2.769	0.995	1.751	1.731	1.032	2120.9	1292	3807.3	2603.8	3797.8
71049	2.072	1.505	1.051	1.094	1.161	2271.4	1677.9	3530.8	2695	3752.5
71050	2.424	0.985	1.387	2.171	1.403	2748	1768.7	3528.2	2997.6	5644
71051	2.812	1.867	0.902	3.025	2.494	2161.4	1888.9	3979.7	2785.4	3535.6
71052	2.646	1.285	1.952	1.858	2.393	2613.9	2043.5	3736.1	3289.3	5048.4
71053	2.851	1.708	1.102	1.345	0.613	2270.5	1503	3591.7	4065.6	4577.9
71054	3.289	0.963	1.414	1.109	0.864	2102.7	1232.8	3575.7	3825.6	3549.2
71055	2.772	1.128	1.275	3.859	2.458	1884.6	1483.1	3731	2636.9	2570.4
71056	3.142	1.299	1.381	1.892	3.56	1982.7	1288.3	3622.2	3398.9	4086.5
71057	2.58	0.933	0.759	0.522	0.846	2057.1	1491.8	3895.7	3201	3612.3
71058	2.473	1.089	1.41	4.103	4.424	1945.7	1443.2	3948.2	2598.4	2427
71059	2.309	1.943	1.457	1.703	4.158	2034.7	1579.4	3798.2	2983.1	2921.6
71060	2.515	1.223	1.757	2.572	2.797	2094.9	1606	3914.7	2672.3	4040.5
71061	2.164	2.079	1.89	1.86	1.831	2182.4	1827.6	3551.4	3529.2	4158.8
71062	2.304	1.282	1.243	2.238	2.272	2132.8	1259.2	4029.9	2740.3	4409.9
71063	2.74	1.151	1.204	1.198	1.78	2041.8	1355.1	3678.4	2707.3	2945.1
71064	2.177	1.079	1.092	3.372	1.648	2001.4	1426.4	3548.9	2638.9	3084.8
71065	2.16	1.537	1.17	1.782	2.082	2201.3	1738.8	3794.3	2819.7	2613.9
71066	2.879	1.929	1.991	2.864	3.501	1965.1	1444.7	3767.3	2587.9	2935.8
71067	2.447	1.259	1.339	3.124	4.47	2368.3	1774.4	3835.2	3087.2	3046.2
71068	2.809	3.02	1.455	3.772	2.588	2317.4	1237.1	3647.7	2422	2898.8
71069	2.497	1.627	1.215	2.153	1.754	2193.5	1624.4	3967.5	3173.3	3140.6
71070	2.189	0.874	1.261	0.707	0.856	2509.2	1700.6	3953.2	4203.2	3036.7
71071	3.096	1.835	1.712	4.008	2.113	1892.1	1370.7	4124	3087.9	3752.4
71072	1.987	1.877	2.111	1.555	1.803	2341.8	1655	4004.8	3766.8	2974.4
71073	2.6	1.068	1.231	0.996	0.871	2231	1646	3768.9	3615.8	4406.3
71074	3.027	2.046	1.311	2.874	3.812	2073.4	1209.7	3560.2	3081.8	2542.4
71075	2.153	1.552	1.274	3.591	1.932	2424.5	1536	3785.4	2405.6	3788.6
71076	2.004	0.809	0.82	1.715	1.88	2099.1	1680.6	3786	2630.7	3592.1
71077	2.599	0.687	0.72	2.035	1.394	2015.1	1629.1	4020.9	2757.1	2857.8
71078	2.666	1.242	0.757	0.886	1.55	2100.1	1666.4	3944.7	2830.1	3669.8
71079	2.584	1.202	1.732	2.049	0.758	2274.9	1828.7	3647	3503.4	3035.9
71080	2.268	0.956	1.002	1.748	0.589	2199.4	1526.8	3726.5	3441.1	3540.1
71081	2.074	1.166	0.944	2.439	0.722	2173.9	1383	4449.8	3121.6	3688.9
71082	2.26	1.293	1.865	1.135	1.195	2370.4	1540.4	3599	3855.5	4703.6
71083	2.347	1.021	1.566	0.741	0.259	2055.1	1958.1	3463	5990.4	3185.3
71084	2.186	1.62	1.436	1.504	2.37	2266.8	1283.2	3624.1	2949.2	3005
71085	2.681	0.608	1.32	0.606	0.693	2212.5	1324.9	3766.5	3178	4601.2
71086	2.368	0.937	1.117	0.64	0.679	2239	2332.2	3430.3	4159.3	3805.9
71087	2.065	1.223	0.769	1.946	1.861	2522.2	2033.3	3629.9	3179.8	3129.4
71088	1.912	0.945	0.981	1.029	0.894	2514.5	1503.8	4206.1	4447.9	2623
71089	2.162	0.769	1.049	0.779	1.641	2005	1817.9	3673.9	3598.8	3934.1
71090	2.127	0.848	1.316	0.77	0.35	2176.7	1369.3	3543	3917.5	3583.4
71091	2.967	1.514	1.94	2.384	1.424	2134.5	2038.9	3646.1	3587.9	3839.3
71092	1.891	0.879	1.479	0.735	1.075	2106.2	1716.2	3637.2	3540	3054.2
71093	2.468	1.438	1.402	3.072	1.9	2217.7	1733	3766.6	3647.3	2758.2
71094	2.031	1.158	0.911	0.703	0.512	2358.3	1742.8	3593.5	3130.4	3772.9
71095	2.374	2.08	1.695	2.601	1.294	2125.5	1713.7	3559.8	3886.6	3071.7
71096	2.229	1.083	0.917	1.012	1.301	2034.6	1220.3	3809.8	3569.2	3438.9
71097	1.938	1.149	1.309	1.239	1.786	2484.1	1545.7	3712.9	3859.8	4680.8
71098	2.737	1.032	1.02	2.093	0.51	1915.6	1563.1	4022.4	2898.6	2788.8
71099	2.309	2.051	1.665	2.842	1.424	2069.6	1524.3	3589.5	3162.7	3329.6
71100	1.943	0.835	1.159	1.215	1.135	2318.5	1439.5	3752.6	3382.9	4004.8
71101	2.457	1.654	1.593	2.882	2.488	2016.9	1719.3	3652.1	3346.5	3036.2
71102	2.625	1.564	1.829	2.801	3.324	2117.8	1679.4	3845	2845.1	3428.3
71103	1.855	1.613	1.258	2.85	4.496	2109.7	1527.8	3900.2	2824.1	2891.2
71104	2.733	2.002	1.508	2.768	2.217	2445.7	1447.3	3730.9	2772	4253.2
71105	2.261	1.9	1.559	2.42	2.672	2069.3	1550.1	3638.5	2714.6	4114.3
71106	2.586	1.226	1.331	1.942	1.492	2232.8	1832.4	3892.5	3044.4	3012.9
71107	2.029	1.422	1.272	2.43	2.187	2223.9	1459.6	3624.2	2937.1	3230.1
71108	2.223	0.934	1.406	0.947	1.834	1864.2	1615.7	3985.8	3109.8	4227.6
71109	2.09	1.776	1.138	2.389	1.98	2134.6	1522.4	4118.1	3214.1	2843.2
71110	1.977	1.278	1.128	2.382	2.701	2443.6	1494.3	3997.2	2820.2	3653.4
71111	2.222	1.612	1.237	2.24	1.992	2152.3	1517.7	4233.8	2621.9	2924.1
71112	2.414	1.508	1.35	2.649	2.755	2595.1	1376.8	3599.6	2966.8	3408.2
71113	2.767	1.493	1.287	1.659	3.459	2196.2	1502.7	3722.3	2428.3	3460.3
71114	2.045	1.364	1.498	1.847	2.554	2157.8	1645.1	3707.5	2844.7	3607
71115	2.068	1.57	1.543	3.064	2.878	1916.4	1518.2	4052.1	2455.5	2894.1
71116	3.021	1.841	1.315	4.281	3.769	2132	2137.8	3676.9	2669	2778.6
71117	2.059	1.496	1.277	2.641	2.577	2145.1	1447.6	3719.4	2728.5	3987.3
71118	2.032	1.917	1.708	2.516	1.39	2247.6	1500.8	3726.6	2986.3	2714.1
71119	1.731	1.048	0.863	1.182	0.469	2450.6	1838.7	3631.3	3788.6	4025.1
71120	2.377	1.143	1.264	1.881	3.057	2077.3	1406.8	3856.8	3336.5	3603
71121	2.321	1.599	1.465	2.601	1.708	2241	1287.5	3771.4	2930.3	2377.5
71122	2.319	1.178	0.911	1.733	1.494	2038.8	1532.6	4491.4	2430	4582.8
71123	2.61	1.598	1.398	2.28	2.82	2259.9	1287.6	3879	4612.1	2527.2
71124	2.502	1.519	1.382	2.699	1.984	2691.3	1268.5	3631.9	3586.5	3077.6
71125	2.442	0.978	0.989	0.55	0.58	2413	2265.9	4538.2	4689.8	5048.3
71126	2.304	1.093	1.078	3.316	2.199	2190.9	2038.4	4041.9	2969.5	3519.8
71127	2.332	1.848	1.345	2.327	2.973	1943.1	1493.8	3896.3	3099.7	2613
71128	2.521	1.504	1.346	1.155	2.082	1838.8	1472.3	3710.9	2704.1	4582.6
71129	2.019	0.708	0.971	1.379	1.363	2528.7	2004.7	4046.6	2655.8	4452.4
71130	2.48	0.955	1.202	1.361	3.129	2220.5	1519.9	4170.4	3007.2	3337.1
71131	2.315	1.219	0.827	3.01	2.725	2350.5	2173.6	4226.3	2986.7	3999
71132	3.079	1.615	1.822	0.758	0.551	2091.4	1677.9	3548.3	3230.2	4304.2
71133	2.29	0.814	1.424	1.23	1.162	2618.1	1727.2	3924.5	3609.1	5493
71134	2.102	1.137	1.32	1.466	1.21	2441.3	1624.6	3889.3	4206.4	4500.8
71135	1.857	0.799	1.071	1.114	1.146	2850	1620.2	3608.5	6503	4242.5
71136	2.678	1.333	1.056	2.796	3.919	2331.6	1790.9	4418.3	4955	2920.4
71137	2.681	1.477	0.779	3.2	3.334	2292.4	1465.9	4060.1	3154.7	4730
71138	2.187	1.081	1.37	0.71	0.493	1941	1398.4	3841	3058.5	4142.8
71139	2.645	1.307	0.993	1.987	1.934	2160.3	1187.3	3621.9	2723.2	3124.9
71140	2.563	1.743	1.385	2.419	3.036	2002.1	1211.6	4067.4	2624.9	2726
71141	2.675	0.983	1.264	1.719	1.506	2139.9	1916.3	3824	3512.6	4844.8
71142	2.005	0.94	1.48	0.83	1.081	2107.7	1423.3	3927.7	3044.3	4400.7
71143	2.073	1.065	1.092	1.216	0.83	2138.9	1399	3785.5	3356.6	4072.2
71144	2.339	1.228	1.279	1.519	1.222	2153	2320.9	3872.4	3292.4	5843.3
71145	2.616	1.269	1.983	0.878	0.747	2156.4	1524.9	3729.2	3014.6	4392.2
71146	2.168	1.452	1.125	3.234	2.991	2214.7	1547.1	4038.6	3105.5	2888.2
71147	1.954	0.992	1.343	0.651	0.556	2407.2	2081.9	3805	3099.2	3694.3
71148	3.16	1.906	1.339	2.557	2.721	2181.5	1291.3	3939.8	3311.7	3586.2
71149	2.683	1.619	1.444	1.479	2.283	2246	1335.8	3620.8	3740.9	3897.6
71150	2.25	1.696	1.054	1.542	2.036	1866.8	1568.4	3725.8	3707.4	3410.5
71151	2.301	1.275	1.445	2.156	1.271	2030.8	1279.7	3600.3	3227.5	3916.4
71152	2.651	0.988	1.295	1.821	1.353	2172.7	1881.9	3630.1	3052.2	4897.5
71153	2.871	1.452	0.971	2.022	1.476	2189.4	1156.4	3617.5	2899.6	5855
71154	1.928	1.109	1.326	2.847	1.319	2280.5	1404.1	4057.6	3166.5	4762.8
71155	2.293	1.708	1.051	0.887	0.767	2173.7	1545.5	3909	3532.3	4568.4
71156	2.782	0.714	0.974	0.742	0.604	2087.4	1575	3817.4	2786.8	3976
71157	2.083	1.768	0.915	0.556	0.896	2323.6	1769.2	3995.4	3323.2	5003.2
71158	2.011	0.927	0.818	0.683	0.722	2787.5	1708.6	4357.1	4136.2	5337.5
71159	3.012	1.725	1.166	0.623	0.386	1910.8	1209.4	3648.5	3357.9	5294.8
71160	2.151	1.486	1.264	2.998	2.831	2454.9	1526.9	4020.6	2776	3018.1
71161	1.929	1.258	1.098	1.545	1.525	2188.7	1496	3538.3	3405.1	3936.5
71162	2.059	1.294	0.868	0.476	0.865	2080.4	1974.9	4283.3	3870.4	6408.6
71163	2.205	1.541	1.484	3.241	2.709	2440.7	1467.2	4019	2737.2	2738.2
71164	2.499	2.028	1.619	3.179	3.641	2277.2	1543.1	3869.7	2520.3	2876.8
71165	1.95	1.409	1.572	2.078	1.576	2172.9	1334.8	3546.6	2379.7	3165.7
71166	2.681	1.822	1.578	3.069	3.809	2234.1	1532.9	3675.4	3073	2763.4
71167	1.782	0.953	1.58	0.621	0.436	2716	1639.6	3791.3	4431	5720.2
71168	1.916	1.059	1.143	1.841	2.32	2032	1451.7	3469.8	2596.9	2702.5
71169	2.342	0.688	1.385	1.403	0.944	2016.7	1949.8	3558.6	2756.4	3207.8
71170	3.199	1.302	1.238	3.533	3.014	1955.7	1427.8	3521.2	2817.7	3874.1
71171	2.701	1.528	1.109	3.463	1.765	2046.6	1704.9	3959.8	4021.7	3187.6
71172	3.013	2.121	1.769	2.915	2.077	2284.8	1506.2	4818.5	2818.9	3576.3
71173	3.057	1.217	1.351	2.91	2.735	2325.5	1612.4	3602	2438.8	3256.2
71174	2.409	0.92	0.858	1.27	0.736	1875.4	1781.4	3686.1	3540.2	5565.5
71175	2.068	1.695	1.69	2.787	2.397	2047.4	1286	3575	2538.2	3118.8
71176	1.661	1.023	1.604	1.094	0.861	2099.3	2117.5	3621.3	3412	5056.3
71177	2.595	1.261	1.065	2.725	3.173	2028.2	1350.5	3737.3	2658.3	2516.4
71178	2.807	1.166	1.092	1.21	0.985	1996.8	1712.9	4155.5	2907.7	3634.9
71179	3.029	1.573	0.951	3.261	2.955	1852.7	1435.2	3681.1	2451.5	2626
71180	3.022	1.522	1.105	3.578	2.494	1972.2	1236.2	3972.7	2458.8	2597.9
71181	2.602	0.578	1.526	1.109	0.663	2175	2183.6	3965.9	3542.8	3619.5
71182	2.015	1.176	1.228	2.287	2.165	1879	1661.9	3758.6	3837.2	3350.4
71183	1.836	0.933	0.83	0.94	1.329	2230.6	1628.6	4079	3688.8	4346.3
71184	1.886	1.522	1.097	3.579	2.134	2313.8	1666.1	3999	2641.9	3097.7
71185	2.12	1.084	1.454	1.873	1.539	2177.3	1105.9	3838.1	2853.3	2522.1
71186	2.252	1.938	2.156	3.33	2.87	2168.2	1481.6	3657	2873.6	2729
71187	2.317	1.066	1.238	1.466	1.355	2349.5	2906.8	3815.4	3917.5	6396.3
71188	2.105	0.946	1.404	2.205	1.066	2390.4	1559.3	3604.6	2665.6	3663.3
71189	1.866	0.761	1.101	1.728	1.808	2129.8	1266	3515.2	5194.5	3660.8
71190	2.186	0.725	0.827	1.206	1.582	2202.3	1476.4	3861.1	3286.3	4752.1
71191	2.554	1.815	1.703	2.621	3.054	2543.9	1385.4	3615.4	3432.2	3781.3
71192	2.179	1.14	1.092	1.92	1.982	2147.9	1666.5	3463	3185.6	4183.4
71193	2.908	2.07	1.002	2.451	1.524	1934	1340.5	3674.6	2715.1	3438.3
71194	2.25	1.299	1.333	2.211	2.042	2388.5	1454.8	4020.2	2642.3	2175.8
71195	2.273	2.068	2.554	0.785	1.154	2304.7	1460.2	3619.4	2968.4	4688.9

## Sheet: Dataset 3
Dataset 3: List of QTLs and associated SNPs detected for disease index and total seed production for each micro-habitat.
Trait	Micro-habitat	QTL	chromosome	position	pvalue from EMMAX	Lindley value	chromosome-specific threshold	Overlap Gene identity	Upstream gene identity	Downstream gene identity
disease index	soil A in absence of Poa annua	QTL1	1	4313342	0.000648855	1.18785	6.16183	#N/A	AT1G12665	AT1G12672
disease index	soil A in absence of Poa annua	QTL1	1	4313348	0.0151777	1.00664	6.16183	#N/A	AT1G12665	AT1G12672
disease index	soil A in absence of Poa annua	QTL1	1	4313370	0.000697468	2.16312	6.16183	#N/A	AT1G12665	AT1G12672
disease index	soil A in absence of Poa annua	QTL1	1	4313378	0.586088	0.395158	6.16183	#N/A	AT1G12665	AT1G12672
disease index	soil A in absence of Poa annua	QTL1	1	4313402	0.00110217	1.35291	6.16183	#N/A	AT1G12665	AT1G12672
disease index	soil A in absence of Poa annua	QTL1	1	4313427	8.59413e-05	3.41871	6.16183	#N/A	AT1G12665	AT1G12672
disease index	soil A in absence of Poa annua	QTL1	1	4313445	0.0183223	3.15573	6.16183	#N/A	AT1G12665	AT1G12672
disease index	soil A in absence of Poa annua	QTL1	1	4313446	0.000453889	4.49878	6.16183	#N/A	AT1G12665	AT1G12672
disease index	soil A in absence of Poa annua	QTL1	1	4313457	0.000536952	5.76884	6.16183	#N/A	AT1G12665	AT1G12672
disease index	soil A in absence of Poa annua	QTL1	1	4314773	0.00019729	7.47373	6.16183	#N/A	AT1G12665	AT1G12672
disease index	soil A in absence of Poa annua	QTL1	1	4314803	0.635098	5.67089	6.16183	#N/A	AT1G12665	AT1G12672
disease index	soil A in absence of Poa annua	QTL1	1	4314833	0.873996	3.72938	6.16183	#N/A	AT1G12665	AT1G12672
disease index	soil A in absence of Poa annua	QTL1	1	4314876	0.00411352	4.11517	6.16183	#N/A	AT1G12665	AT1G12672
disease index	soil A in absence of Poa annua	QTL1	1	4315108	0.000368799	5.54838	6.16183	#N/A	AT1G12665	AT1G12672
disease index	soil A in absence of Poa annua	QTL1	1	4315117	0.000523252	6.82967	6.16183	#N/A	AT1G12665	AT1G12672
disease index	soil A in absence of Poa annua	QTL1	1	4315120	0.000501992	8.12897	6.16183	#N/A	AT1G12665	AT1G12672
disease index	soil A in absence of Poa annua	QTL1	1	4315151	0.00163622	8.91513	6.16183	#N/A	AT1G12665	AT1G12672
disease index	soil A in absence of Poa annua	QTL1	1	4315175	0.00162127	9.70527	6.16183	#N/A	AT1G12665	AT1G12672
disease index	soil A in absence of Poa annua	QTL2	1	7646846	0.00465652	0.331938	6.16183	AT1G21750	AT1G21740	AT1G21760
disease index	soil A in absence of Poa annua	QTL2	1	7647053	0.00256592	0.922696	6.16183	AT1G21750	AT1G21740	AT1G21760
disease index	soil A in absence of Poa annua	QTL2	1	7647175	0.00260313	1.5072	6.16183	AT1G21750	AT1G21740	AT1G21760
disease index	soil A in absence of Poa annua	QTL2	1	7647205	0.00442025	1.86175	6.16183	AT1G21750	AT1G21740	AT1G21760
disease index	soil A in absence of Poa annua	QTL2	1	7647245	0.00156482	2.66729	6.16183	AT1G21750	AT1G21740	AT1G21760
disease index	soil A in absence of Poa annua	QTL2	1	7647246	0.00424103	3.03982	6.16183	AT1G21750	AT1G21740	AT1G21760
disease index	soil A in absence of Poa annua	QTL2	1	7647265	0.0007951	4.13939	6.16183	AT1G21750	AT1G21740	AT1G21760
disease index	soil A in absence of Poa annua	QTL2	1	7647271	0.00333287	4.61658	6.16183	AT1G21750	AT1G21740	AT1G21760
disease index	soil A in absence of Poa annua	QTL2	1	7647313	0.00120809	5.53448	6.16183	AT1G21750	AT1G21740	AT1G21760
disease index	soil A in absence of Poa annua	QTL2	1	7647367	0.000579642	6.77132	6.16183	AT1G21750	AT1G21740	AT1G21760
disease index	soil A in absence of Poa annua	QTL3	1	10696882	0.00138814	0.857567	6.16183	#N/A	AT1G30330	AT1G30350
disease index	soil A in absence of Poa annua	QTL3	1	10696891	0.0113186	0.803776	6.16183	#N/A	AT1G30330	AT1G30350
disease index	soil A in absence of Poa annua	QTL3	1	10696911	0.00800622	0.900348	6.16183	#N/A	AT1G30330	AT1G30350
disease index	soil A in absence of Poa annua	QTL3	1	10696941	0.00109467	1.86107	6.16183	#N/A	AT1G30330	AT1G30350
disease index	soil A in absence of Poa annua	QTL3	1	10696969	0.00073807	2.99297	6.16183	#N/A	AT1G30330	AT1G30350
disease index	soil A in absence of Poa annua	QTL3	1	10697032	0.0347662	2.45181	6.16183	#N/A	AT1G30330	AT1G30350
disease index	soil A in absence of Poa annua	QTL3	1	10697040	0.000559723	3.70384	6.16183	#N/A	AT1G30330	AT1G30350
disease index	soil A in absence of Poa annua	QTL3	1	10697071	0.0161018	3.49696	6.16183	#N/A	AT1G30330	AT1G30350
disease index	soil A in absence of Poa annua	QTL3	1	10697134	0.197985	2.20033	6.16183	#N/A	AT1G30330	AT1G30350
disease index	soil A in absence of Poa annua	QTL3	1	10697154	0.250582	0.801384	6.16183	#N/A	AT1G30330	AT1G30350
disease index	soil A in absence of Poa annua	QTL3	1	10697174	0.00109813	1.76073	6.16183	#N/A	AT1G30330	AT1G30350
disease index	soil A in absence of Poa annua	QTL3	1	10697180	0.00556844	2.015	6.16183	#N/A	AT1G30330	AT1G30350
disease index	soil A in absence of Poa annua	QTL3	1	10697190	0.00639899	2.20889	6.16183	#N/A	AT1G30330	AT1G30350
disease index	soil A in absence of Poa annua	QTL3	1	10697206	0.000921347	3.24446	6.16183	#N/A	AT1G30330	AT1G30350
disease index	soil A in absence of Poa annua	QTL3	1	10697265	0.00524302	3.52488	6.16183	#N/A	AT1G30330	AT1G30350
disease index	soil A in absence of Poa annua	QTL3	1	10697286	0.000146709	5.35843	6.16183	#N/A	AT1G30330	AT1G30350
disease index	soil A in absence of Poa annua	QTL3	1	10697360	0.423431	3.73164	6.16183	#N/A	AT1G30330	AT1G30350
disease index	soil A in absence of Poa annua	QTL3	1	10697461	0.00287514	4.27299	6.16183	#N/A	AT1G30330	AT1G30350
disease index	soil A in absence of Poa annua	QTL3	1	10697488	4.33613e-05	6.63588	6.16183	#N/A	AT1G30330	AT1G30350
disease index	soil A in absence of Poa annua	QTL3	1	10697623	0.0206365	6.32125	6.16183	#N/A	AT1G30330	AT1G30350
disease index	soil A in absence of Poa annua	QTL3	1	10697664	0.00439781	6.67801	6.16183	#N/A	AT1G30330	AT1G30350
disease index	soil A in absence of Poa annua	QTL3	1	10697857	0.0207015	6.36201	6.16183	#N/A	AT1G30330	AT1G30350
disease index	soil A in absence of Poa annua	QTL3	1	10697858	0.00401591	6.75822	6.16183	#N/A	AT1G30330	AT1G30350
disease index	soil A in absence of Poa annua	QTL3	1	10697864	0.00143288	7.60201	6.16183	#N/A	AT1G30330	AT1G30350
disease index	soil A in absence of Poa annua	QTL4	1	10700765	0.00286383	0.543052	6.16183	#N/A	AT1G30330	AT1G30350
disease index	soil A in absence of Poa annua	QTL4	1	10700783	0.00145109	1.38136	6.16183	#N/A	AT1G30330	AT1G30350
disease index	soil A in absence of Poa annua	QTL4	1	10700819	0.000121429	3.29703	6.16183	#N/A	AT1G30330	AT1G30350
disease index	soil A in absence of Poa annua	QTL4	1	10700957	0.004936	3.60366	6.16183	#N/A	AT1G30330	AT1G30350
disease index	soil A in absence of Poa annua	QTL4	1	10700963	0.0633911	2.80163	6.16183	#N/A	AT1G30330	AT1G30350
disease index	soil A in absence of Poa annua	QTL4	1	10701140	0.000350391	4.25708	6.16183	#N/A	AT1G30330	AT1G30350
disease index	soil A in absence of Poa annua	QTL4	1	10701223	0.000434248	5.61934	6.16183	#N/A	AT1G30330	AT1G30350
disease index	soil A in absence of Poa annua	QTL4	1	10701237	0.000159589	7.41634	6.16183	#N/A	AT1G30330	AT1G30350
disease index	soil A in absence of Poa annua	QTL4	1	10701392	0.00516178	7.70354	6.16183	#N/A	AT1G30330	AT1G30350
disease index	soil A in absence of Poa annua	QTL4	1	10701400	0.00158974	8.50221	6.16183	#N/A	AT1G30330	AT1G30350
disease index	soil A in absence of Poa annua	QTL5	1	10704356	0.00020941	1.679	6.16183	#N/A	AT1G30330	AT1G30350
disease index	soil A in absence of Poa annua	QTL5	1	10704515	0.00505642	1.97516	6.16183	#N/A	AT1G30330	AT1G30350
disease index	soil A in absence of Poa annua	QTL5	1	10704607	1.61436e-05	4.76716	6.16183	#N/A	AT1G30330	AT1G30350
disease index	soil A in absence of Poa annua	QTL5	1	10704648	0.324086	3.2565	6.16183	#N/A	AT1G30330	AT1G30350
disease index	soil A in absence of Poa annua	QTL5	1	10704995	0.000130175	5.14197	6.16183	#N/A	AT1G30330	AT1G30350
disease index	soil A in absence of Poa annua	QTL5	1	10704996	0.000847447	6.21386	6.16183	#N/A	AT1G30330	AT1G30350
disease index	soil A in absence of Poa annua	QTL5	1	10705045	0.863754	4.27747	6.16183	#N/A	AT1G30330	AT1G30350
disease index	soil A in absence of Poa annua	QTL5	1	10705172	0.109252	3.23904	6.16183	#N/A	AT1G30330	AT1G30350
disease index	soil A in absence of Poa annua	QTL5	1	10705274	0.244714	1.85038	6.16183	#N/A	AT1G30330	AT1G30350
disease index	soil A in absence of Poa annua	QTL5	1	10705546	0.000186573	3.57953	6.16183	#N/A	AT1G30330	AT1G30350
disease index	soil A in absence of Poa annua	QTL5	1	10705647	0.738171	1.71137	6.16183	#N/A	AT1G30330	AT1G30350
disease index	soil A in absence of Poa annua	QTL5	1	10705744	0.000262953	3.29149	6.16183	#N/A	AT1G30330	AT1G30350
disease index	soil A in absence of Poa annua	QTL5	1	10705880	0.00241019	3.90944	6.16183	#N/A	AT1G30330	AT1G30350
disease index	soil A in absence of Poa annua	QTL5	1	10705916	0.000184671	5.64304	6.16183	#N/A	AT1G30330	AT1G30350
disease index	soil A in absence of Poa annua	QTL5	1	10705979	0.400479	4.04046	6.16183	#N/A	AT1G30330	AT1G30350
disease index	soil A in absence of Poa annua	QTL5	1	10706009	7.74883e-05	6.15123	6.16183	#N/A	AT1G30330	AT1G30350
disease index	soil A in absence of Poa annua	QTL5	1	10706037	0.288932	4.69043	6.16183	#N/A	AT1G30330	AT1G30350
disease index	soil A in absence of Poa annua	QTL5	1	10706044	0.000130575	6.57457	6.16183	#N/A	AT1G30330	AT1G30350
disease index	soil A in absence of Poa annua	QTL5	1	10706126	7.81863e-05	8.68144	6.16183	#N/A	AT1G30330	AT1G30350
disease index	soil A in absence of Poa annua	QTL5	1	10706180	0.00305516	9.19641	6.16183	#N/A	AT1G30330	AT1G30350
disease index	soil A in absence of Poa annua	QTL5	1	10706219	0.726155	7.33538	6.16183	#N/A	AT1G30330	AT1G30350
disease index	soil A in absence of Poa annua	QTL5	1	10706251	0.0353132	6.78744	6.16183	#N/A	AT1G30330	AT1G30350
disease index	soil A in absence of Poa annua	QTL5	1	10706315	0.00047409	8.11158	6.16183	#N/A	AT1G30330	AT1G30350
disease index	soil A in absence of Poa annua	QTL5	1	10706324	6.01677e-05	10.3322	6.16183	#N/A	AT1G30330	AT1G30350
disease index	soil A in absence of Poa annua	QTL5	1	10706358	0.00202799	11.0251	6.16183	#N/A	AT1G30330	AT1G30350
disease index	soil A in absence of Poa annua	QTL5	1	10706368	0.00189833	11.7468	6.16183	#N/A	AT1G30330	AT1G30350
disease index	soil A in absence of Poa annua	QTL5	1	10706381	0.000188945	13.4704	6.16183	#N/A	AT1G30330	AT1G30350
disease index	soil A in absence of Poa annua	QTL5	1	10706426	0.00508154	13.7644	6.16183	#N/A	AT1G30330	AT1G30350
disease index	soil A in absence of Poa annua	QTL5	1	10706432	0.0138477	13.6231	6.16183	#N/A	AT1G30330	AT1G30350
disease index	soil A in absence of Poa annua	QTL5	1	10706435	0.00977133	13.6331	6.16183	#N/A	AT1G30330	AT1G30350
disease index	soil A in absence of Poa annua	QTL5	1	10706511	0.000114388	15.5747	6.16183	#N/A	AT1G30330	AT1G30350
disease index	soil A in absence of Poa annua	QTL5	1	10706587	0.000178747	17.3225	6.16183	#N/A	AT1G30330	AT1G30350
disease index	soil A in absence of Poa annua	QTL5	1	10706666	0.0530909	16.5975	6.16183	#N/A	AT1G30330	AT1G30350
disease index	soil A in absence of Poa annua	QTL5	1	10706682	0.000257428	18.1868	6.16183	#N/A	AT1G30330	AT1G30350
disease index	soil A in absence of Poa annua	QTL5	1	10706837	0.0147982	18.0166	6.16183	#N/A	AT1G30330	AT1G30350
disease index	soil A in absence of Poa annua	QTL5	1	10706843	0.000155688	19.8244	6.16183	#N/A	AT1G30330	AT1G30350
disease index	soil A in absence of Poa annua	QTL5	1	10706845	0.0122033	19.7379	6.16183	#N/A	AT1G30330	AT1G30350
disease index	soil A in absence of Poa annua	QTL5	1	10706865	0.000132305	21.6163	6.16183	#N/A	AT1G30330	AT1G30350
disease index	soil A in absence of Poa annua	QTL5	1	10706932	0.000681379	22.7829	6.16183	#N/A	AT1G30330	AT1G30350
disease index	soil A in absence of Poa annua	QTL5	1	10707049	0.0010203	23.7742	6.16183	#N/A	AT1G30330	AT1G30350
disease index	soil A in absence of Poa annua	QTL5	1	10707145	0.00619845	23.9819	6.16183	#N/A	AT1G30330	AT1G30350
disease index	soil A in absence of Poa annua	QTL5	1	10707146	0.000165889	25.7621	6.16183	#N/A	AT1G30330	AT1G30350
disease index	soil A in absence of Poa annua	QTL5	1	10707147	0.00121942	26.6759	6.16183	#N/A	AT1G30330	AT1G30350
disease index	soil A in absence of Poa annua	QTL5	1	10707172	0.0018258	27.4145	6.16183	#N/A	AT1G30330	AT1G30350
disease index	soil A in absence of Poa annua	QTL5	1	10707230	0.467613	25.7446	6.16183	#N/A	AT1G30330	AT1G30350
disease index	soil A in absence of Poa annua	QTL5	1	10707347	5.76651e-05	27.9837	6.16183	#N/A	AT1G30330	AT1G30350
disease index	soil A in absence of Poa annua	QTL5	1	10707350	3.91642e-05	30.3908	6.16183	#N/A	AT1G30330	AT1G30350
disease index	soil A in absence of Poa annua	QTL5	1	10707368	0.000353985	31.8418	6.16183	#N/A	AT1G30330	AT1G30350
disease index	soil A in absence of Poa annua	QTL5	1	10707433	0.000113871	33.7854	6.16183	#N/A	AT1G30330	AT1G30350
disease index	soil A in absence of Poa annua	QTL5	1	10707476	1.89527e-05	36.5077	6.16183	#N/A	AT1G30330	AT1G30350
disease index	soil A in absence of Poa annua	QTL5	1	10707513	2.29344e-05	39.1472	6.16183	#N/A	AT1G30330	AT1G30350
disease index	soil A in absence of Poa annua	QTL5	1	10707550	0.0127143	39.0429	6.16183	#N/A	AT1G30330	AT1G30350
disease index	soil A in absence of Poa annua	QTL5	1	10707580	0.00471264	39.3697	6.16183	#N/A	AT1G30330	AT1G30350
disease index	soil A in absence of Poa annua	QTL6	1	18025026	0.000225728	1.64641	6.16183	AT1G48740	AT1G48730	AT1G48742
disease index	soil A in absence of Poa annua	QTL6	1	18025032	0.000122531	3.55817	6.16183	AT1G48740	AT1G48730	AT1G48742
disease index	soil A in absence of Poa annua	QTL6	1	18025035	0.000162997	5.34599	6.16183	AT1G48740	AT1G48730	AT1G48742
disease index	soil A in absence of Poa annua	QTL6	1	18025081	0.689439	3.50749	6.16183	AT1G48740	AT1G48730	AT1G48742
disease index	soil A in absence of Poa annua	QTL6	1	18025184	0.00267309	4.08048	6.16183	AT1G48740	AT1G48730	AT1G48742
disease index	soil A in absence of Poa annua	QTL6	1	18025273	0.00161339	4.87274	6.16183	AT1G48740	AT1G48730	AT1G48742
disease index	soil A in absence of Poa annua	QTL6	1	18025390	0.00110136	5.83081	6.16183	AT1G48740	AT1G48730	AT1G48742
disease index	soil A in absence of Poa annua	QTL6	1	18025425	0.0129979	5.71694	6.16183	AT1G48740	AT1G48730	AT1G48742
disease index	soil A in absence of Poa annua	QTL6	1	18025517	0.0104483	5.69789	6.16183	AT1G48740	AT1G48730	AT1G48742
disease index	soil A in absence of Poa annua	QTL6	1	18025572	0.000371304	7.12816	6.16183	AT1G48740	AT1G48730	AT1G48742
disease index	soil A in absence of Poa annua	QTL6	1	18025618	0.0030709	7.6409	6.16183	AT1G48740	AT1G48730	AT1G48742
disease index	soil A in absence of Poa annua	QTL6	1	18026253	0.00927427	7.67362	6.16183	#N/A	AT1G48740	AT1G48742
disease index	soil A in absence of Poa annua	QTL7	1	23479899	0.00823423	0.0843768	6.16183	#N/A	AT1G63295	AT1G63300
disease index	soil A in absence of Poa annua	QTL7	1	23479930	7.46098e-05	2.21158	6.16183	#N/A	AT1G63295	AT1G63300
disease index	soil A in absence of Poa annua	QTL7	1	23479973	1.91658e-06	5.92905	6.16183	#N/A	AT1G63295	AT1G63300
disease index	soil A in absence of Poa annua	QTL7	1	23479993	1.4703e-06	9.76165	6.16183	#N/A	AT1G63295	AT1G63300
disease index	soil A in absence of Poa annua	QTL7	1	23479995	1.97068e-06	13.467	6.16183	#N/A	AT1G63295	AT1G63300
disease index	soil A in absence of Poa annua	QTL7	1	23480167	0.00298556	13.992	6.16183	#N/A	AT1G63295	AT1G63300
disease index	soil A in absence of Poa annua	QTL7	1	23480277	0.000417299	15.3716	6.16183	#N/A	AT1G63295	AT1G63300
disease index	soil A in absence of Poa annua	QTL8	1	24105175	0.00273133	0.563625	6.16183	#N/A	AT1G64870	AT1G64880
disease index	soil A in absence of Poa annua	QTL8	1	24105250	0.00664489	0.741138	6.16183	#N/A	AT1G64870	AT1G64880
disease index	soil A in absence of Poa annua	QTL8	1	24105256	0.0247831	0.346983	6.16183	#N/A	AT1G64870	AT1G64880
disease index	soil A in absence of Poa annua	QTL8	1	24105294	0.000918178	1.38406	6.16183	#N/A	AT1G64870	AT1G64880
disease index	soil A in absence of Poa annua	QTL8	1	24105295	0.0717221	0.528403	6.16183	#N/A	AT1G64870	AT1G64880
disease index	soil A in absence of Poa annua	QTL8	1	24105296	0.0011197	1.4793	6.16183	#N/A	AT1G64870	AT1G64880
disease index	soil A in absence of Poa annua	QTL8	1	24105302	0.0661145	0.659003	6.16183	#N/A	AT1G64870	AT1G64880
disease index	soil A in absence of Poa annua	QTL8	1	24105336	0.00109024	1.62148	6.16183	#N/A	AT1G64870	AT1G64880
disease index	soil A in absence of Poa annua	QTL8	1	24105346	7.32641e-05	3.75659	6.16183	#N/A	AT1G64870	AT1G64880
disease index	soil A in absence of Poa annua	QTL8	1	24105568	0.293504	2.28898	6.16183	#N/A	AT1G64870	AT1G64880
disease index	soil A in absence of Poa annua	QTL8	1	24105661	0.0997717	1.28997	6.16183	AT1G64880	AT1G64870	AT1G64890
disease index	soil A in absence of Poa annua	QTL8	1	24105790	0.000192376	3.00582	6.16183	AT1G64880	AT1G64870	AT1G64890
disease index	soil A in absence of Poa annua	QTL8	1	24105793	9.14093e-05	5.04483	6.16183	AT1G64880	AT1G64870	AT1G64890
disease index	soil A in absence of Poa annua	QTL8	1	24105836	0.231034	3.68115	6.16183	AT1G64880	AT1G64870	AT1G64890
disease index	soil A in absence of Poa annua	QTL8	1	24105897	0.00132754	4.5581	6.16183	AT1G64880	AT1G64870	AT1G64890
disease index	soil A in absence of Poa annua	QTL8	1	24105910	0.00253559	5.15402	6.16183	AT1G64880	AT1G64870	AT1G64890
disease index	soil A in absence of Poa annua	QTL8	1	24106003	0.140131	4.00749	6.16183	AT1G64880	AT1G64870	AT1G64890
disease index	soil A in absence of Poa annua	QTL8	1	24106075	0.00164855	4.79039	6.16183	AT1G64880	AT1G64870	AT1G64890
disease index	soil A in absence of Poa annua	QTL8	1	24106081	0.00114249	5.73254	6.16183	AT1G64880	AT1G64870	AT1G64890
disease index	soil A in absence of Poa annua	QTL8	1	24106126	0.000753452	6.85548	6.16183	AT1G64880	AT1G64870	AT1G64890
disease index	soil A in absence of Poa annua	QTL8	1	24106189	0.129076	5.74464	6.16183	AT1G64880	AT1G64870	AT1G64890
disease index	soil A in absence of Poa annua	QTL8	1	24106314	0.00280835	6.29618	6.16183	AT1G64880	AT1G64870	AT1G64890
disease index	soil A in absence of Poa annua	QTL8	1	24106367	0.00369053	6.72909	6.16183	AT1G64880	AT1G64870	AT1G64890
disease index	soil A in absence of Poa annua	QTL8	1	24106388	0.00394134	7.13345	6.16183	AT1G64880	AT1G64870	AT1G64890
disease index	soil A in absence of Poa annua	QTL8	1	24106400	0.00335852	7.6073	6.16183	AT1G64880	AT1G64870	AT1G64890
disease index	soil A in absence of Poa annua	QTL8	1	24106409	0.00343696	8.07113	6.16183	AT1G64880	AT1G64870	AT1G64890
disease index	soil A in absence of Poa annua	QTL8	1	24106475	0.00158204	8.87191	6.16183	AT1G64880	AT1G64870	AT1G64890
disease index	soil A in absence of Poa annua	QTL8	1	24106627	0.190999	7.59088	6.16183	AT1G64880	AT1G64870	AT1G64890
disease index	soil A in absence of Poa annua	QTL8	1	24106808	0.00248218	8.19605	6.16183	AT1G64880	AT1G64870	AT1G64890
disease index	soil A in absence of Poa annua	QTL8	1	24106811	0.23959	6.81658	6.16183	AT1G64880	AT1G64870	AT1G64890
disease index	soil A in absence of Poa annua	QTL8	1	24107036	0.00175017	7.57349	6.16183	AT1G64880	AT1G64870	AT1G64890
disease index	soil A in absence of Poa annua	QTL8	1	24107093	0.00117966	8.50174	6.16183	AT1G64880	AT1G64870	AT1G64890
disease index	soil A in absence of Poa annua	QTL8	1	24107113	0.00157967	9.30317	6.16183	AT1G64880	AT1G64870	AT1G64890
disease index	soil A in absence of Poa annua	QTL8	1	24107121	0.000875012	10.3612	6.16183	AT1G64880	AT1G64870	AT1G64890
disease index	soil A in absence of Poa annua	QTL8	1	24107237	0.00153851	11.1741	6.16183	AT1G64880	AT1G64870	AT1G64890
disease index	soil A in absence of Poa annua	QTL8	1	24107249	0.110025	10.1326	6.16183	AT1G64880	AT1G64870	AT1G64890
disease index	soil A in absence of Poa annua	QTL8	1	24107431	0.00162479	10.9218	6.16183	AT1G64880	AT1G64870	AT1G64890
disease index	soil A in absence of Poa annua	QTL8	1	24107449	0.140239	9.7749	6.16183	AT1G64880	AT1G64870	AT1G64890
disease index	soil A in absence of Poa annua	QTL8	1	24107580	0.000458486	11.1136	6.16183	AT1G64880	AT1G64870	AT1G64890
disease index	soil A in absence of Poa annua	QTL8	1	24107635	0.00154278	11.9253	6.16183	AT1G64880	AT1G64870	AT1G64890
disease index	soil A in absence of Poa annua	QTL8	1	24107658	0.00271649	12.4913	6.16183	AT1G64880	AT1G64870	AT1G64890
disease index	soil A in absence of Poa annua	QTL8	1	24107677	0.000651017	13.6777	6.16183	AT1G64880	AT1G64870	AT1G64890
disease index	soil A in absence of Poa annua	QTL8	1	24107751	0.00151004	14.4987	6.16183	AT1G64880	AT1G64870	AT1G64890
disease index	soil A in absence of Poa annua	QTL8	1	24107755	0.00159824	15.295	6.16183	AT1G64880	AT1G64870	AT1G64890
disease index	soil A in absence of Poa annua	QTL8	1	24107759	0.00133296	16.1702	6.16183	AT1G64880	AT1G64870	AT1G64890
disease index	soil A in absence of Poa annua	QTL8	1	24107766	0.141073	15.0208	6.16183	AT1G64880	AT1G64870	AT1G64890
disease index	soil A in absence of Poa annua	QTL8	1	24107835	0.00576131	15.2603	6.16183	AT1G64880	AT1G64870	AT1G64890
disease index	soil A in absence of Poa annua	QTL8	1	24107883	0.00924593	15.2943	6.16183	AT1G64880	AT1G64870	AT1G64890
disease index	soil A in absence of Poa annua	QTL8	1	24107924	0.00155273	16.1032	6.16183	AT1G64880	AT1G64870	AT1G64890
disease index	soil A in absence of Poa annua	QTL8	1	24107958	0.00283451	16.6507	6.16183	AT1G64880	AT1G64870	AT1G64890
disease index	soil A in absence of Poa annua	QTL8	1	24107960	0.130539	15.535	6.16183	AT1G64880	AT1G64870	AT1G64890
disease index	soil A in absence of Poa annua	QTL8	1	24107967	0.00433892	15.8976	6.16183	AT1G64880	AT1G64870	AT1G64890
disease index	soil A in absence of Poa annua	QTL8	1	24108065	0.00163509	16.6841	6.16183	AT1G64880	AT1G64870	AT1G64890
disease index	soil A in absence of Poa annua	QTL8	1	24108067	0.000915671	17.7223	6.16183	AT1G64880	AT1G64870	AT1G64890
disease index	soil A in absence of Poa annua	QTL8	1	24108072	0.000694055	18.8809	6.16183	AT1G64880	AT1G64870	AT1G64890
disease index	soil A in absence of Poa annua	QTL8	1	24108097	0.0858168	17.9474	6.16183	AT1G64880	AT1G64870	AT1G64890
disease index	soil A in absence of Poa annua	QTL8	1	24108105	0.00132708	18.8245	6.16183	AT1G64880	AT1G64870	AT1G64890
disease index	soil A in absence of Poa annua	QTL8	1	24108150	0.00475721	19.1471	6.16183	AT1G64880	AT1G64870	AT1G64890
disease index	soil A in absence of Poa annua	QTL8	1	24108169	0.00182794	19.8852	6.16183	AT1G64880	AT1G64870	AT1G64890
disease index	soil A in absence of Poa annua	QTL8	1	24108189	0.0022842	20.5264	6.16183	AT1G64880	AT1G64870	AT1G64890
disease index	soil A in absence of Poa annua	QTL8	1	24108201	0.00186363	21.2561	6.16183	AT1G64880	AT1G64870	AT1G64890
disease index	soil A in absence of Poa annua	QTL8	1	24108267	0.00579105	21.4933	6.16183	AT1G64880	AT1G64870	AT1G64890
disease index	soil A in absence of Poa annua	QTL8	1	24108348	0.107912	20.4602	6.16183	AT1G64880	AT1G64870	AT1G64890
disease index	soil A in absence of Poa annua	QTL8	1	24108423	0.00376889	20.884	6.16183	AT1G64880	AT1G64870	AT1G64890
disease index	soil A in absence of Poa annua	QTL8	1	24108537	0.00130292	21.7691	6.16183	AT1G64880	AT1G64870	AT1G64890
disease index	soil A in absence of Poa annua	QTL8	1	24108538	0.761552	19.8874	6.16183	AT1G64880	AT1G64870	AT1G64890
disease index	soil A in absence of Poa annua	QTL8	1	24108557	0.00214752	20.5555	6.16183	AT1G64880	AT1G64870	AT1G64890
disease index	soil A in absence of Poa annua	QTL8	1	24108560	0.00137626	21.4168	6.16183	AT1G64880	AT1G64870	AT1G64890
disease index	soil A in absence of Poa annua	QTL8	1	24108681	0.00291488	21.9521	6.16183	AT1G64880	AT1G64870	AT1G64890
disease index	soil A in absence of Poa annua	QTL9	2	13329974	0.00352037	0.453412	5.75656	AT2G31270	AT2G31260	AT2G31271
disease index	soil A in absence of Poa annua	QTL9	2	13330025	0.00221117	1.10879	5.75656	AT2G31270	AT2G31260	AT2G31271
disease index	soil A in absence of Poa annua	QTL9	2	13330032	0.00260169	1.69353	5.75656	AT2G31270	AT2G31260	AT2G31271
disease index	soil A in absence of Poa annua	QTL9	2	13330055	0.00169212	2.4651	5.75656	AT2G31270	AT2G31260	AT2G31271
disease index	soil A in absence of Poa annua	QTL9	2	13330091	0.00651593	2.65113	5.75656	AT2G31270	AT2G31260	AT2G31271
disease index	soil A in absence of Poa annua	QTL9	2	13330157	0.00254113	3.2461	5.75656	AT2G31270	AT2G31260	AT2G31271
disease index	soil A in absence of Poa annua	QTL9	2	13330185	0.00145596	4.08295	5.75656	AT2G31270	AT2G31260	AT2G31271
disease index	soil A in absence of Poa annua	QTL9	2	13330189	0.102427	3.07253	5.75656	AT2G31270	AT2G31260	AT2G31271
disease index	soil A in absence of Poa annua	QTL9	2	13330196	0.0350806	2.52747	5.75656	AT2G31270	AT2G31260	AT2G31271
disease index	soil A in absence of Poa annua	QTL9	2	13330447	0.0109538	2.4879	5.75656	AT2G31270	AT2G31260	AT2G31271
disease index	soil A in absence of Poa annua	QTL9	2	13330586	0.000594447	3.71379	5.75656	AT2G31270	AT2G31260	AT2G31271
disease index	soil A in absence of Poa annua	QTL9	2	13330653	0.00114315	4.65569	5.75656	AT2G31270	AT2G31260	AT2G31271
disease index	soil A in absence of Poa annua	QTL9	2	13330951	0.00290258	5.1929	5.75656	AT2G31270	AT2G31260	AT2G31271
disease index	soil A in absence of Poa annua	QTL9	2	13330971	0.0016068	5.98694	5.75656	AT2G31270	AT2G31260	AT2G31271
disease index	soil A in absence of Poa annua	QTL9	2	13331018	0.00265002	6.56369	5.75656	AT2G31270	AT2G31260	AT2G31271
disease index	soil A in absence of Poa annua	QTL9	2	13331099	0.00152952	7.37913	5.75656	AT2G31270	AT2G31260	AT2G31271
disease index	soil A in absence of Poa annua	QTL9	2	13331218	0.00168291	8.15308	5.75656	AT2G31270	AT2G31260	AT2G31271
disease index	soil A in absence of Poa annua	QTL9	2	13331223	0.00170524	8.92129	5.75656	AT2G31270	AT2G31260	AT2G31271
disease index	soil A in absence of Poa annua	QTL9	2	13331268	0.00062536	10.1252	5.75656	AT2G31270	AT2G31260	AT2G31271
disease index	soil A in absence of Poa annua	QTL9	2	13331284	0.00273821	10.6877	5.75656	AT2G31270	AT2G31260	AT2G31271
disease index	soil A in absence of Poa annua	QTL9	2	13331289	0.00240424	11.3067	5.75656	AT2G31270	AT2G31260	AT2G31271
disease index	soil A in absence of Poa annua	QTL9	2	13331307	0.00247614	11.9129	5.75656	AT2G31270	AT2G31260	AT2G31271
disease index	soil A in absence of Poa annua	QTL9	2	13331322	0.00260131	12.4977	5.75656	AT2G31270	AT2G31260	AT2G31271
disease index	soil A in absence of Poa annua	QTL9	2	13331404	0.00669095	12.6723	5.75656	AT2G31270	AT2G31260	AT2G31271
disease index	soil A in absence of Poa annua	QTL9	2	13331432	0.0127105	12.5681	5.75656	AT2G31270	AT2G31260	AT2G31271
disease index	soil A in absence of Poa annua	QTL9	2	13331491	0.00472118	12.894	5.75656	AT2G31270	AT2G31260	AT2G31271
disease index	soil A in absence of Poa annua	QTL9	2	13331533	0.0047507	13.2173	5.75656	AT2G31270	AT2G31260	AT2G31271
disease index	soil A in absence of Poa annua	QTL10	2	14200411	0.0036472	0.438041	5.75656	AT2G33530	AT2G33520	AT2G33540
disease index	soil A in absence of Poa annua	QTL10	2	14201221	0.00380255	0.857966	5.75656	#N/A	AT2G33530	AT2G33540
disease index	soil A in absence of Poa annua	QTL10	2	14201388	0.003792	1.2791	5.75656	#N/A	AT2G33530	AT2G33540
disease index	soil A in absence of Poa annua	QTL10	2	14202155	0.00227105	1.92287	5.75656	#N/A	AT2G33530	AT2G33540
disease index	soil A in absence of Poa annua	QTL10	2	14202430	0.000683689	3.08801	5.75656	#N/A	AT2G33530	AT2G33540
disease index	soil A in absence of Poa annua	QTL10	2	14202591	0.00131998	3.96745	5.75656	#N/A	AT2G33530	AT2G33540
disease index	soil A in absence of Poa annua	QTL10	2	14202594	0.00134603	4.83839	5.75656	#N/A	AT2G33530	AT2G33540
disease index	soil A in absence of Poa annua	QTL10	2	14202789	0.00363396	5.27801	5.75656	#N/A	AT2G33530	AT2G33540
disease index	soil A in absence of Poa annua	QTL10	2	14203819	0.00334533	5.75357	5.75656	AT2G33540	AT2G33530	AT2G33550
disease index	soil A in absence of Poa annua	QTL10	2	14204022	0.00227945	6.39574	5.75656	AT2G33540	AT2G33530	AT2G33550
disease index	soil A in absence of Poa annua	QTL10	2	14205944	0.00578281	6.6336	5.75656	AT2G33540	AT2G33530	AT2G33550
disease index	soil A in absence of Poa annua	QTL10	2	14206157	0.0020094	7.33054	5.75656	AT2G33540	AT2G33530	AT2G33550
disease index	soil A in absence of Poa annua	QTL10	2	14206235	0.00190242	8.05123	5.75656	AT2G33540	AT2G33530	AT2G33550
disease index	soil A in absence of Poa annua	QTL10	2	14206394	0.00508787	8.34469	5.75656	AT2G33540	AT2G33530	AT2G33550
disease index	soil A in absence of Poa annua	QTL10	2	14206624	0.0038659	8.75744	5.75656	AT2G33540	AT2G33530	AT2G33550
disease index	soil A in absence of Poa annua	QTL10	2	14207256	0.00425206	9.12884	5.75656	AT2G33540	AT2G33530	AT2G33550
disease index	soil A in absence of Poa annua	QTL10	2	14207674	0.00286256	9.67209	5.75656	AT2G33540	AT2G33530	AT2G33550
disease index	soil A in absence of Poa annua	QTL10	2	14207868	0.0013573	10.5394	5.75656	AT2G33540	AT2G33530	AT2G33550
disease index	soil A in absence of Poa annua	QTL10	2	14208210	0.00364955	10.9772	5.75656	AT2G33540	AT2G33530	AT2G33550
disease index	soil A in absence of Poa annua	QTL10	2	14208495	0.00239081	11.5986	5.75656	AT2G33540	AT2G33530	AT2G33550
disease index	soil A in absence of Poa annua	QTL10	2	14208666	0.00675162	11.7692	5.75656	AT2G33540	AT2G33530	AT2G33550
disease index	soil A in absence of Poa annua	QTL10	2	14209004	0.0045601	12.1102	5.75656	#N/A	AT2G33540	AT2G33550
disease index	soil A in absence of Poa annua	QTL11	3	8555418	0.000637391	1.19559	5.68485	#N/A	AT3G23740	AT3G23750
disease index	soil A in absence of Poa annua	QTL11	3	8555445	0.000286895	2.73787	5.68485	#N/A	AT3G23740	AT3G23750
disease index	soil A in absence of Poa annua	QTL11	3	8555529	0.000965894	3.75294	5.68485	#N/A	AT3G23740	AT3G23750
disease index	soil A in absence of Poa annua	QTL11	3	8555565	0.000803553	4.84793	5.68485	#N/A	AT3G23740	AT3G23750
disease index	soil A in absence of Poa annua	QTL11	3	8555574	0.00112422	5.79708	5.68485	#N/A	AT3G23740	AT3G23750
disease index	soil A in absence of Poa annua	QTL12	3	9892187	0.00100154	0.999331	5.68485	#N/A	AT3G26830	AT3G26840
disease index	soil A in absence of Poa annua	QTL12	3	9892355	0.00173652	1.75965	5.68485	#N/A	AT3G26830	AT3G26840
disease index	soil A in absence of Poa annua	QTL12	3	9892425	0.00704495	1.91177	5.68485	#N/A	AT3G26830	AT3G26840
disease index	soil A in absence of Poa annua	QTL12	3	9892439	0.000515107	3.19988	5.68485	#N/A	AT3G26830	AT3G26840
disease index	soil A in absence of Poa annua	QTL12	3	9892446	0.149912	2.02404	5.68485	#N/A	AT3G26830	AT3G26840
disease index	soil A in absence of Poa annua	QTL12	3	9892451	0.000897054	3.07122	5.68485	#N/A	AT3G26830	AT3G26840
disease index	soil A in absence of Poa annua	QTL12	3	9892494	0.000208378	4.75237	5.68485	#N/A	AT3G26830	AT3G26840
disease index	soil A in absence of Poa annua	QTL12	3	9892521	0.00126736	5.64947	5.68485	#N/A	AT3G26830	AT3G26840
disease index	soil A in absence of Poa annua	QTL12	3	9892571	0.00881109	5.70444	5.68485	#N/A	AT3G26830	AT3G26840
disease index	soil A in absence of Poa annua	QTL12	3	9892674	0.00139699	6.55925	5.68485	#N/A	AT3G26830	AT3G26840
disease index	soil A in absence of Poa annua	QTL12	3	9892694	0.00272281	7.12423	5.68485	#N/A	AT3G26830	AT3G26840
disease index	soil A in absence of Poa annua	QTL12	3	9892699	0.00202386	7.81805	5.68485	#N/A	AT3G26830	AT3G26840
disease index	soil A in absence of Poa annua	QTL12	3	9892736	0.00105581	8.79446	5.68485	#N/A	AT3G26830	AT3G26840
disease index	soil A in absence of Poa annua	QTL13	3	10467985	0.000762151	1.11796	5.68485	AT3G28130	AT3G28120	AT3G28140
disease index	soil A in absence of Poa annua	QTL13	3	10467986	0.000541344	2.38449	5.68485	AT3G28130	AT3G28120	AT3G28140
disease index	soil A in absence of Poa annua	QTL13	3	10468009	0.000168586	4.15766	5.68485	AT3G28130	AT3G28120	AT3G28140
disease index	soil A in absence of Poa annua	QTL13	3	10468017	0.00425342	4.52893	5.68485	AT3G28130	AT3G28120	AT3G28140
disease index	soil A in absence of Poa annua	QTL13	3	10468042	0.353959	2.97997	5.68485	AT3G28130	AT3G28120	AT3G28140
disease index	soil A in absence of Poa annua	QTL13	3	10468049	0.00204633	3.669	5.68485	AT3G28130	AT3G28120	AT3G28140
disease index	soil A in absence of Poa annua	QTL13	3	10468073	0.000159162	5.46716	5.68485	AT3G28130	AT3G28120	AT3G28140
disease index	soil A in absence of Poa annua	QTL13	3	10468082	0.00020687	7.15146	5.68485	AT3G28130	AT3G28120	AT3G28140
disease index	soil A in absence of Poa annua	QTL13	3	10468092	0.000405274	8.54371	5.68485	AT3G28130	AT3G28120	AT3G28140
disease index	soil A in absence of Poa annua	QTL13	3	10468151	0.00101463	9.5374	5.68485	AT3G28130	AT3G28120	AT3G28140
disease index	soil A in absence of Poa annua	QTL14	4	1449173	0.00116886	0.932239	5.77121	#N/A	AT4G03298	AT4G03320
disease index	soil A in absence of Poa annua	QTL14	4	1449189	0.00329974	1.41376	5.77121	#N/A	AT4G03298	AT4G03320
disease index	soil A in absence of Poa annua	QTL14	4	1449253	0.000597268	2.63759	5.77121	#N/A	AT4G03298	AT4G03320
disease index	soil A in absence of Poa annua	QTL14	4	1449369	0.00239046	3.25911	5.77121	#N/A	AT4G03298	AT4G03320
disease index	soil A in absence of Poa annua	QTL14	4	1449618	0.0293375	2.79169	5.77121	#N/A	AT4G03298	AT4G03320
disease index	soil A in absence of Poa annua	QTL14	4	1449777	0.00771088	2.90458	5.77121	#N/A	AT4G03298	AT4G03320
disease index	soil A in absence of Poa annua	QTL14	4	1449872	0.00863972	2.96808	5.77121	#N/A	AT4G03298	AT4G03320
disease index	soil A in absence of Poa annua	QTL14	4	1449885	0.00582487	3.2028	5.77121	#N/A	AT4G03298	AT4G03320
disease index	soil A in absence of Poa annua	QTL14	4	1449898	0.00118673	4.12844	5.77121	#N/A	AT4G03298	AT4G03320
disease index	soil A in absence of Poa annua	QTL14	4	1449956	0.000745016	5.25628	5.77121	#N/A	AT4G03298	AT4G03320
disease index	soil A in absence of Poa annua	QTL14	4	1450007	0.00222163	5.90961	5.77121	#N/A	AT4G03298	AT4G03320
disease index	soil A in absence of Poa annua	QTL15	4	2342012	3.8678e-05	2.41254	5.77121	#N/A	AT4G04632	AT4G04640
disease index	soil A in absence of Poa annua	QTL15	4	2342062	3.82258e-05	4.83018	5.77121	#N/A	AT4G04632	AT4G04640
disease index	soil A in absence of Poa annua	QTL15	4	2342091	0.0147103	4.66256	5.77121	#N/A	AT4G04632	AT4G04640
disease index	soil A in absence of Poa annua	QTL15	4	2342093	2.77658e-05	7.21905	5.77121	#N/A	AT4G04632	AT4G04640
disease index	soil A in absence of Poa annua	QTL16	4	2355676	0.00147812	0.830291	5.77121	#N/A	AT4G04650	AT4G04670
disease index	soil A in absence of Poa annua	QTL16	4	2355686	0.00129013	1.71966	5.77121	#N/A	AT4G04650	AT4G04670
disease index	soil A in absence of Poa annua	QTL16	4	2355709	0.047471	1.04323	5.77121	#N/A	AT4G04650	AT4G04670
disease index	soil A in absence of Poa annua	QTL16	4	2355710	2.17976e-05	3.70482	5.77121	#N/A	AT4G04650	AT4G04670
disease index	soil A in absence of Poa annua	QTL16	4	2355781	0.0170746	3.47247	5.77121	#N/A	AT4G04650	AT4G04670
disease index	soil A in absence of Poa annua	QTL16	4	2355783	0.0548241	2.7335	5.77121	#N/A	AT4G04650	AT4G04670
disease index	soil A in absence of Poa annua	QTL16	4	2355789	5.80308e-06	5.96984	5.77121	#N/A	AT4G04650	AT4G04670
disease index	soil A in absence of Poa annua	QTL16	4	2355791	0.0947707	4.99317	5.77121	#N/A	AT4G04650	AT4G04670
disease index	soil A in absence of Poa annua	QTL16	4	2355796	6.04476e-06	8.21179	5.77121	#N/A	AT4G04650	AT4G04670
disease index	soil A in absence of Poa annua	QTL16	4	2355813	0.779278	6.3201	5.77121	#N/A	AT4G04650	AT4G04670
disease index	soil A in absence of Poa annua	QTL16	4	2355814	3.42582e-05	8.78533	5.77121	#N/A	AT4G04650	AT4G04670
disease index	soil A in absence of Poa annua	QTL16	4	2355832	0.989969	6.78971	5.77121	#N/A	AT4G04650	AT4G04670
disease index	soil A in absence of Poa annua	QTL16	4	2355847	0.792753	4.89057	5.77121	#N/A	AT4G04650	AT4G04670
disease index	soil A in absence of Poa annua	QTL16	4	2355868	0.0413054	4.27456	5.77121	#N/A	AT4G04650	AT4G04670
disease index	soil A in absence of Poa annua	QTL16	4	2355870	9.64879e-05	6.29009	5.77121	#N/A	AT4G04650	AT4G04670
disease index	soil A in absence of Poa annua	QTL16	4	2355956	0.0385226	5.70438	5.77121	#N/A	AT4G04650	AT4G04670
disease index	soil A in absence of Poa annua	QTL16	4	2355978	4.25974e-05	8.07499	5.77121	#N/A	AT4G04650	AT4G04670
disease index	soil A in absence of Poa annua	QTL16	4	2356002	5.12049e-05	10.3657	5.77121	#N/A	AT4G04650	AT4G04670
disease index	soil A in absence of Poa annua	QTL16	4	2356018	6.5088e-05	12.5522	5.77121	#N/A	AT4G04650	AT4G04670
disease index	soil A in absence of Poa annua	QTL16	4	2356028	9.01692e-05	14.5971	5.77121	#N/A	AT4G04650	AT4G04670
disease index	soil A in absence of Poa annua	QTL16	4	2356064	0.000336381	16.0703	5.77121	#N/A	AT4G04650	AT4G04670
disease index	soil A in absence of Poa annua	QTL16	4	2356069	0.000121154	17.987	5.77121	#N/A	AT4G04650	AT4G04670
disease index	soil A in absence of Poa annua	QTL16	4	2356132	0.787905	16.0905	5.77121	#N/A	AT4G04650	AT4G04670
disease index	soil A in absence of Poa annua	QTL16	4	2356141	7.37021e-05	18.223	5.77121	#N/A	AT4G04650	AT4G04670
disease index	soil A in absence of Poa annua	QTL16	4	2356159	2.83393e-05	20.7706	5.77121	#N/A	AT4G04650	AT4G04670
disease index	soil A in absence of Poa annua	QTL16	4	2356162	1.92958e-05	23.4852	5.77121	#N/A	AT4G04650	AT4G04670
disease index	soil A in absence of Poa annua	QTL16	4	2356216	0.00534547	23.7572	5.77121	#N/A	AT4G04650	AT4G04670
disease index	soil A in absence of Poa annua	QTL16	4	2356251	0.91677	21.7949	5.77121	#N/A	AT4G04650	AT4G04670
disease index	soil A in absence of Poa annua	QTL16	4	2356285	0.000479096	23.1145	5.77121	#N/A	AT4G04650	AT4G04670
disease index	soil A in absence of Poa annua	QTL16	4	2356327	0.00206598	23.7994	5.77121	#N/A	AT4G04650	AT4G04670
disease index	soil A in absence of Poa annua	QTL16	4	2356331	0.00373393	24.2272	5.77121	#N/A	AT4G04650	AT4G04670
disease index	soil A in absence of Poa annua	QTL16	4	2356352	0.147992	23.057	5.77121	#N/A	AT4G04650	AT4G04670
disease index	soil A in absence of Poa annua	QTL16	4	2356444	0.0686095	22.2206	5.77121	#N/A	AT4G04650	AT4G04670
disease index	soil A in absence of Poa annua	QTL16	4	2356464	0.000352057	23.674	5.77121	#N/A	AT4G04650	AT4G04670
disease index	soil A in absence of Poa annua	QTL16	4	2356528	0.298309	22.1993	5.77121	#N/A	AT4G04650	AT4G04670
disease index	soil A in absence of Poa annua	QTL16	4	2356567	0.808199	20.2918	5.77121	#N/A	AT4G04650	AT4G04670
disease index	soil A in absence of Poa annua	QTL16	4	2356574	0.00122034	21.2053	5.77121	#N/A	AT4G04650	AT4G04670
disease index	soil A in absence of Poa annua	QTL16	4	2356581	0.0127715	21.099	5.77121	#N/A	AT4G04650	AT4G04670
disease index	soil A in absence of Poa annua	QTL16	4	2356582	0.0037031	21.5305	5.77121	#N/A	AT4G04650	AT4G04670
disease index	soil A in absence of Poa annua	QTL16	4	2356584	0.979856	19.5393	5.77121	#N/A	AT4G04650	AT4G04670
disease index	soil A in absence of Poa annua	QTL16	4	2356591	0.878413	17.5956	5.77121	#N/A	AT4G04650	AT4G04670
disease index	soil A in absence of Poa annua	QTL16	4	2356592	0.546687	15.8579	5.77121	#N/A	AT4G04650	AT4G04670
disease index	soil A in absence of Poa annua	QTL16	4	2356610	0.131197	14.74	5.77121	#N/A	AT4G04650	AT4G04670
disease index	soil A in absence of Poa annua	QTL16	4	2356676	0.000105456	16.7169	5.77121	#N/A	AT4G04650	AT4G04670
disease index	soil A in absence of Poa annua	QTL16	4	2356677	3.26885e-05	19.2025	5.77121	#N/A	AT4G04650	AT4G04670
disease index	soil A in absence of Poa annua	QTL16	4	2356686	0.000131083	21.085	5.77121	#N/A	AT4G04650	AT4G04670
disease index	soil A in absence of Poa annua	QTL16	4	2356687	9.86792e-05	23.0907	5.77121	#N/A	AT4G04650	AT4G04670
disease index	soil A in absence of Poa annua	QTL16	4	2356711	0.0666879	22.2667	5.77121	#N/A	AT4G04650	AT4G04670
disease index	soil A in absence of Poa annua	QTL16	4	2356732	0.00124232	23.1724	5.77121	#N/A	AT4G04650	AT4G04670
disease index	soil A in absence of Poa annua	QTL16	4	2356745	0.738245	21.3042	5.77121	#N/A	AT4G04650	AT4G04670
disease index	soil A in absence of Poa annua	QTL16	4	2356763	0.0102555	21.2933	5.77121	#N/A	AT4G04650	AT4G04670
disease index	soil A in absence of Poa annua	QTL16	4	2356818	7.52585e-05	23.4167	5.77121	#N/A	AT4G04650	AT4G04670
disease index	soil A in absence of Poa annua	QTL16	4	2356822	0.757383	21.5374	5.77121	#N/A	AT4G04650	AT4G04670
disease index	soil A in absence of Poa annua	QTL16	4	2356825	0.000532692	22.8109	5.77121	#N/A	AT4G04650	AT4G04670
disease index	soil A in absence of Poa annua	QTL16	4	2356828	0.000149388	24.6366	5.77121	#N/A	AT4G04650	AT4G04670
disease index	soil A in absence of Poa annua	QTL16	4	2356848	0.0509312	23.9296	5.77121	#N/A	AT4G04650	AT4G04670
disease index	soil A in absence of Poa annua	QTL16	4	2356855	0.927563	21.9623	5.77121	#N/A	AT4G04650	AT4G04670
disease index	soil A in absence of Poa annua	QTL16	4	2356862	0.77556	20.0727	5.77121	#N/A	AT4G04650	AT4G04670
disease index	soil A in absence of Poa annua	QTL16	4	2356943	0.00327285	20.5578	5.77121	#N/A	AT4G04650	AT4G04670
disease index	soil A in absence of Poa annua	QTL16	4	2356947	0.0983436	19.565	5.77121	#N/A	AT4G04650	AT4G04670
disease index	soil A in absence of Poa annua	QTL16	4	2356953	0.566971	17.8114	5.77121	#N/A	AT4G04650	AT4G04670
disease index	soil A in absence of Poa annua	QTL16	4	2356973	0.274921	16.3722	5.77121	#N/A	AT4G04650	AT4G04670
disease index	soil A in absence of Poa annua	QTL16	4	2357037	0.766765	14.4876	5.77121	#N/A	AT4G04650	AT4G04670
disease index	soil A in absence of Poa annua	QTL16	4	2357102	3.80564e-05	16.9071	5.77121	#N/A	AT4G04650	AT4G04670
disease index	soil A in absence of Poa annua	QTL16	4	2357121	0.00072671	18.0458	5.77121	#N/A	AT4G04650	AT4G04670
disease index	soil A in absence of Poa annua	QTL16	4	2357137	0.000307818	19.5575	5.77121	#N/A	AT4G04650	AT4G04670
disease index	soil A in absence of Poa annua	QTL16	4	2357141	0.284596	18.1033	5.77121	#N/A	AT4G04650	AT4G04670
disease index	soil A in absence of Poa annua	QTL16	4	2357175	2.89925e-05	20.641	5.77121	#N/A	AT4G04650	AT4G04670
disease index	soil A in absence of Poa annua	QTL16	4	2357205	0.0211812	20.315	5.77121	#N/A	AT4G04650	AT4G04670
disease index	soil A in absence of Poa annua	QTL16	4	2357240	0.609775	18.5299	5.77121	#N/A	AT4G04650	AT4G04670
disease index	soil A in absence of Poa annua	QTL16	4	2357252	0.390047	16.9387	5.77121	#N/A	AT4G04650	AT4G04670
disease index	soil A in absence of Poa annua	QTL16	4	2357254	0.674255	15.1099	5.77121	#N/A	AT4G04650	AT4G04670
disease index	soil A in absence of Poa annua	QTL16	4	2357256	0.0147444	14.9413	5.77121	#N/A	AT4G04650	AT4G04670
disease index	soil A in absence of Poa annua	QTL16	4	2357276	0.873622	13	5.77121	#N/A	AT4G04650	AT4G04670
disease index	soil A in absence of Poa annua	QTL16	4	2357277	0.00318986	13.4962	5.77121	#N/A	AT4G04650	AT4G04670
disease index	soil A in absence of Poa annua	QTL16	4	2357291	0.842483	11.5706	5.77121	#N/A	AT4G04650	AT4G04670
disease index	soil A in absence of Poa annua	QTL16	4	2357339	8.78845e-05	13.6267	5.77121	#N/A	AT4G04650	AT4G04670
disease index	soil A in absence of Poa annua	QTL16	4	2357380	0.00115996	14.5623	5.77121	#N/A	AT4G04650	AT4G04670
disease index	soil A in absence of Poa annua	QTL16	4	2357390	0.00189171	15.2854	5.77121	#N/A	AT4G04650	AT4G04670
disease index	soil A in absence of Poa annua	QTL16	4	2357391	0.792733	13.3863	5.77121	#N/A	AT4G04650	AT4G04670
disease index	soil A in absence of Poa annua	QTL16	4	2357401	0.15676	12.1911	5.77121	#N/A	AT4G04650	AT4G04670
disease index	soil A in absence of Poa annua	QTL16	4	2357407	0.00715444	12.3365	5.77121	#N/A	AT4G04650	AT4G04670
disease index	soil A in absence of Poa annua	QTL16	4	2357450	0.743406	10.4653	5.77121	#N/A	AT4G04650	AT4G04670
disease index	soil A in absence of Poa annua	QTL16	4	2357506	0.453203	8.80897	5.77121	#N/A	AT4G04650	AT4G04670
disease index	soil A in absence of Poa annua	QTL16	4	2357515	0.00375849	9.23396	5.77121	#N/A	AT4G04650	AT4G04670
disease index	soil A in absence of Poa annua	QTL16	4	2357522	0.000655115	10.4176	5.77121	#N/A	AT4G04650	AT4G04670
disease index	soil A in absence of Poa annua	QTL16	4	2357526	0.000484723	11.7321	5.77121	#N/A	AT4G04650	AT4G04670
disease index	soil A in absence of Poa annua	QTL16	4	2357528	0.987427	9.73764	5.77121	#N/A	AT4G04650	AT4G04670
disease index	soil A in absence of Poa annua	QTL16	4	2357535	0.0692002	8.89753	5.77121	#N/A	AT4G04650	AT4G04670
disease index	soil A in absence of Poa annua	QTL16	4	2357539	0.00486964	9.21003	5.77121	#N/A	AT4G04650	AT4G04670
disease index	soil A in absence of Poa annua	QTL16	4	2357573	0.00366336	9.64615	5.77121	#N/A	AT4G04650	AT4G04670
disease index	soil A in absence of Poa annua	QTL16	4	2357593	0.106551	8.6186	5.77121	#N/A	AT4G04650	AT4G04670
disease index	soil A in absence of Poa annua	QTL16	4	2357635	0.000551518	9.87704	5.77121	#N/A	AT4G04650	AT4G04670
disease index	soil A in absence of Poa annua	QTL16	4	2357637	0.000452909	11.221	5.77121	#N/A	AT4G04650	AT4G04670
disease index	soil A in absence of Poa annua	QTL16	4	2357652	0.000453633	12.5643	5.77121	#N/A	AT4G04650	AT4G04670
disease index	soil A in absence of Poa annua	QTL16	4	2357665	0.261206	11.1473	5.77121	#N/A	AT4G04650	AT4G04670
disease index	soil A in absence of Poa annua	QTL16	4	2357686	0.0630495	10.3477	5.77121	#N/A	AT4G04650	AT4G04670
disease index	soil A in absence of Poa annua	QTL16	4	2357733	0.00226289	10.993	5.77121	#N/A	AT4G04650	AT4G04670
disease index	soil A in absence of Poa annua	QTL16	4	2357737	0.00257739	11.5818	5.77121	#N/A	AT4G04650	AT4G04670
disease index	soil A in absence of Poa annua	QTL16	4	2357765	0.00844627	11.6551	5.77121	#N/A	AT4G04650	AT4G04670
disease index	soil A in absence of Poa annua	QTL16	4	2357779	0.251325	10.2549	5.77121	#N/A	AT4G04650	AT4G04670
disease index	soil A in absence of Poa annua	QTL16	4	2357790	0.58883	8.48493	5.77121	#N/A	AT4G04650	AT4G04670
disease index	soil A in absence of Poa annua	QTL16	4	2357822	1.3751e-05	11.3466	5.77121	#N/A	AT4G04650	AT4G04670
disease index	soil A in absence of Poa annua	QTL16	4	2357823	0.0989635	10.3511	5.77121	#N/A	AT4G04650	AT4G04670
disease index	soil A in absence of Poa annua	QTL16	4	2357841	7.60623e-05	12.4699	5.77121	#N/A	AT4G04650	AT4G04670
disease index	soil A in absence of Poa annua	QTL16	4	2357844	6.96705e-05	14.6269	5.77121	#N/A	AT4G04650	AT4G04670
disease index	soil A in absence of Poa annua	QTL16	4	2357855	0.000163221	16.4141	5.77121	#N/A	AT4G04650	AT4G04670
disease index	soil A in absence of Poa annua	QTL16	4	2357870	7.75343e-05	18.5246	5.77121	#N/A	AT4G04650	AT4G04670
disease index	soil A in absence of Poa annua	QTL16	4	2357877	0.925792	16.5581	5.77121	#N/A	AT4G04650	AT4G04670
disease index	soil A in absence of Poa annua	QTL16	4	2357903	0.000402977	17.9528	5.77121	#N/A	AT4G04650	AT4G04670
disease index	soil A in absence of Poa annua	QTL16	4	2357916	0.945434	15.9772	5.77121	#N/A	AT4G04650	AT4G04670
disease index	soil A in absence of Poa annua	QTL16	4	2357950	0.000790749	17.0792	5.77121	#N/A	AT4G04650	AT4G04670
disease index	soil A in absence of Poa annua	QTL16	4	2357969	0.000873563	18.1379	5.77121	#N/A	AT4G04650	AT4G04670
disease index	soil A in absence of Poa annua	QTL16	4	2357993	0.788141	16.2413	5.77121	#N/A	AT4G04650	AT4G04670
disease index	soil A in absence of Poa annua	QTL16	4	2357995	0.00120464	17.1604	5.77121	#N/A	AT4G04650	AT4G04670
disease index	soil A in absence of Poa annua	QTL16	4	2358009	0.00024253	18.7756	5.77121	#N/A	AT4G04650	AT4G04670
disease index	soil A in absence of Poa annua	QTL16	4	2358049	0.62769	16.9779	5.77121	#N/A	AT4G04650	AT4G04670
disease index	soil A in absence of Poa annua	QTL16	4	2358065	0.0267643	16.5503	5.77121	#N/A	AT4G04650	AT4G04670
disease index	soil A in absence of Poa annua	QTL16	4	2358090	0.462133	14.8856	5.77121	#N/A	AT4G04650	AT4G04670
disease index	soil A in absence of Poa annua	QTL16	4	2358099	0.0127944	14.7786	5.77121	#N/A	AT4G04650	AT4G04670
disease index	soil A in absence of Poa annua	QTL16	4	2358102	0.000523223	16.0599	5.77121	#N/A	AT4G04650	AT4G04670
disease index	soil A in absence of Poa annua	QTL16	4	2358162	0.00207201	16.7435	5.77121	#N/A	AT4G04650	AT4G04670
disease index	soil A in absence of Poa annua	QTL16	4	2358164	0.00217364	17.4063	5.77121	#N/A	AT4G04650	AT4G04670
disease index	soil A in absence of Poa annua	QTL16	4	2358165	0.854909	15.4744	5.77121	#N/A	AT4G04650	AT4G04670
disease index	soil A in absence of Poa annua	QTL16	4	2358166	0.00191547	16.1921	5.77121	#N/A	AT4G04650	AT4G04670
disease index	soil A in absence of Poa annua	QTL16	4	2358187	0.000354499	17.6425	5.77121	#N/A	AT4G04650	AT4G04670
disease index	soil A in absence of Poa annua	QTL16	4	2358211	0.771258	15.7553	5.77121	#N/A	AT4G04650	AT4G04670
disease index	soil A in absence of Poa annua	QTL16	4	2358224	0.00030811	17.2666	5.77121	#N/A	AT4G04650	AT4G04670
disease index	soil A in absence of Poa annua	QTL16	4	2358239	0.00193924	17.9789	5.77121	#N/A	AT4G04650	AT4G04670
disease index	soil A in absence of Poa annua	QTL16	4	2358250	0.895314	16.027	5.77121	#N/A	AT4G04650	AT4G04670
disease index	soil A in absence of Poa annua	QTL16	4	2358252	0.941873	14.053	5.77121	#N/A	AT4G04650	AT4G04670
disease index	soil A in absence of Poa annua	QTL16	4	2358259	0.00148204	14.8821	5.77121	#N/A	AT4G04650	AT4G04670
disease index	soil A in absence of Poa annua	QTL16	4	2358316	0.000402407	16.2774	5.77121	#N/A	AT4G04650	AT4G04670
disease index	soil A in absence of Poa annua	QTL16	4	2358322	0.0802453	15.373	5.77121	#N/A	AT4G04650	AT4G04670
disease index	soil A in absence of Poa annua	QTL16	4	2358361	0.000106842	17.3443	5.77121	#N/A	AT4G04650	AT4G04670
disease index	soil A in absence of Poa annua	QTL16	4	2358366	0.64756	15.533	5.77121	#N/A	AT4G04650	AT4G04670
disease index	soil A in absence of Poa annua	QTL16	4	2358387	0.000755856	16.6546	5.77121	#N/A	AT4G04650	AT4G04670
disease index	soil A in absence of Poa annua	QTL16	4	2358397	2.35968e-05	19.2817	5.77121	#N/A	AT4G04650	AT4G04670
disease index	soil A in absence of Poa annua	QTL16	4	2358418	6.62352e-05	21.4606	5.77121	#N/A	AT4G04650	AT4G04670
disease index	soil A in absence of Poa annua	QTL16	4	2358436	0.0407053	20.851	5.77121	#N/A	AT4G04650	AT4G04670
disease index	soil A in absence of Poa annua	QTL16	4	2358483	0.414201	19.2338	5.77121	#N/A	AT4G04650	AT4G04670
disease index	soil A in absence of Poa annua	QTL16	4	2358506	0.000310231	20.7421	5.77121	#N/A	AT4G04650	AT4G04670
disease index	soil A in absence of Poa annua	QTL16	4	2358590	0.00120292	21.6618	5.77121	#N/A	AT4G04650	AT4G04670
disease index	soil A in absence of Poa annua	QTL16	4	2358597	0.0280466	21.214	5.77121	#N/A	AT4G04650	AT4G04670
disease index	soil A in absence of Poa annua	QTL16	4	2358651	0.969358	19.2275	5.77121	#N/A	AT4G04650	AT4G04670
disease index	soil A in absence of Poa annua	QTL16	4	2358707	0.000512456	20.5178	5.77121	#N/A	AT4G04650	AT4G04670
disease index	soil A in absence of Poa annua	QTL16	4	2358742	0.016304	20.3055	5.77121	#N/A	AT4G04650	AT4G04670
disease index	soil A in absence of Poa annua	QTL16	4	2358786	0.0130962	20.1884	5.77121	#N/A	AT4G04650	AT4G04670
disease index	soil A in absence of Poa annua	QTL16	4	2358788	3.12477e-05	22.6936	5.77121	#N/A	AT4G04650	AT4G04670
disease index	soil A in absence of Poa annua	QTL16	4	2358797	0.000155889	24.5008	5.77121	#N/A	AT4G04650	AT4G04670
disease index	soil A in absence of Poa annua	QTL16	4	2358841	0.00713692	24.6472	5.77121	#N/A	AT4G04650	AT4G04670
disease index	soil A in absence of Poa annua	QTL16	4	2358848	0.856974	22.7143	5.77121	#N/A	AT4G04650	AT4G04670
disease index	soil A in absence of Poa annua	QTL16	4	2358858	0.00067719	23.8836	5.77121	#N/A	AT4G04650	AT4G04670
disease index	soil A in absence of Poa annua	QTL16	4	2358871	0.0244914	23.4945	5.77121	#N/A	AT4G04650	AT4G04670
disease index	soil A in absence of Poa annua	QTL16	4	2358918	0.0505064	22.7912	5.77121	#N/A	AT4G04650	AT4G04670
disease index	soil A in absence of Poa annua	QTL16	4	2359087	0.586673	21.0228	5.77121	#N/A	AT4G04650	AT4G04670
disease index	soil A in absence of Poa annua	QTL16	4	2359120	0.75446	19.1452	5.77121	#N/A	AT4G04650	AT4G04670
disease index	soil A in absence of Poa annua	QTL16	4	2359122	0.0153427	18.9593	5.77121	#N/A	AT4G04650	AT4G04670
disease index	soil A in absence of Poa annua	QTL16	4	2359142	0.00180491	19.7028	5.77121	#N/A	AT4G04650	AT4G04670
disease index	soil A in absence of Poa annua	QTL16	4	2359189	0.0137327	19.5651	5.77121	#N/A	AT4G04650	AT4G04670
disease index	soil A in absence of Poa annua	QTL16	4	2359201	0.0148086	19.3945	5.77121	#N/A	AT4G04650	AT4G04670
disease index	soil A in absence of Poa annua	QTL16	4	2359202	0.0146179	19.2297	5.77121	#N/A	AT4G04650	AT4G04670
disease index	soil A in absence of Poa annua	QTL16	4	2359218	0.000849415	20.3005	5.77121	#N/A	AT4G04650	AT4G04670
disease index	soil A in absence of Poa annua	QTL16	4	2359239	0.00343166	20.765	5.77121	#N/A	AT4G04650	AT4G04670
disease index	soil A in absence of Poa annua	QTL16	4	2359240	0.442481	19.1191	5.77121	#N/A	AT4G04650	AT4G04670
disease index	soil A in absence of Poa annua	QTL16	4	2359260	0.018773	18.8456	5.77121	#N/A	AT4G04650	AT4G04670
disease index	soil A in absence of Poa annua	QTL16	4	2359335	0.000368071	20.2797	5.77121	#N/A	AT4G04650	AT4G04670
disease index	soil A in absence of Poa annua	QTL16	4	2359416	0.000176126	22.0339	5.77121	#N/A	AT4G04650	AT4G04670
disease index	soil A in absence of Poa annua	QTL16	4	2359454	0.0142359	21.8805	5.77121	#N/A	AT4G04650	AT4G04670
disease index	soil A in absence of Poa annua	QTL16	4	2359464	0.0373152	21.3086	5.77121	#N/A	AT4G04650	AT4G04670
disease index	soil A in absence of Poa annua	QTL16	4	2359503	0.450932	19.6545	5.77121	#N/A	AT4G04650	AT4G04670
disease index	soil A in absence of Poa annua	QTL16	4	2359515	0.00316261	20.1544	5.77121	#N/A	AT4G04650	AT4G04670
disease index	soil A in absence of Poa annua	QTL16	4	2359516	0.548922	18.4149	5.77121	#N/A	AT4G04650	AT4G04670
disease index	soil A in absence of Poa annua	QTL16	4	2359538	0.70246	16.5683	5.77121	#N/A	AT4G04650	AT4G04670
disease index	soil A in absence of Poa annua	QTL16	4	2359539	0.70246	14.7217	5.77121	#N/A	AT4G04650	AT4G04670
disease index	soil A in absence of Poa annua	QTL16	4	2359601	0.0319057	14.2178	5.77121	#N/A	AT4G04650	AT4G04670
disease index	soil A in absence of Poa annua	QTL16	4	2359605	0.000482383	15.5344	5.77121	#N/A	AT4G04650	AT4G04670
disease index	soil A in absence of Poa annua	QTL16	4	2359630	0.753737	13.6572	5.77121	#N/A	AT4G04650	AT4G04670
disease index	soil A in absence of Poa annua	QTL16	4	2359677	0.019285	13.372	5.77121	#N/A	AT4G04650	AT4G04670
disease index	soil A in absence of Poa annua	QTL16	4	2359689	0.000293974	14.9037	5.77121	#N/A	AT4G04650	AT4G04670
disease index	soil A in absence of Poa annua	QTL16	4	2359722	0.00178775	15.6514	5.77121	#N/A	AT4G04650	AT4G04670
disease index	soil A in absence of Poa annua	QTL16	4	2359732	0.000321068	17.1448	5.77121	#N/A	AT4G04650	AT4G04670
disease index	soil A in absence of Poa annua	QTL16	4	2359737	0.794251	15.2448	5.77121	#N/A	AT4G04650	AT4G04670
disease index	soil A in absence of Poa annua	QTL16	4	2359740	0.72843	13.3824	5.77121	#N/A	AT4G04650	AT4G04670
disease index	soil A in absence of Poa annua	QTL16	4	2359793	0.00687884	13.5449	5.77121	#N/A	AT4G04650	AT4G04670
disease index	soil A in absence of Poa annua	QTL16	4	2359826	0.00112259	14.4947	5.77121	#N/A	AT4G04650	AT4G04670
disease index	soil A in absence of Poa annua	QTL16	4	2359885	0.0225984	14.1406	5.77121	#N/A	AT4G04650	AT4G04670
disease index	soil A in absence of Poa annua	QTL16	4	2359898	0.877201	12.1975	5.77121	#N/A	AT4G04650	AT4G04670
disease index	soil A in absence of Poa annua	QTL16	4	2360002	0.000305762	13.7121	5.77121	#N/A	AT4G04650	AT4G04670
disease index	soil A in absence of Poa annua	QTL16	4	2360003	0.925362	11.7458	5.77121	#N/A	AT4G04650	AT4G04670
disease index	soil A in absence of Poa annua	QTL16	4	2360004	0.00161155	12.5386	5.77121	#N/A	AT4G04650	AT4G04670
disease index	soil A in absence of Poa annua	QTL16	4	2360018	0.0243188	12.1526	5.77121	#N/A	AT4G04650	AT4G04670
disease index	soil A in absence of Poa annua	QTL16	4	2360032	0.000104923	14.1317	5.77121	#N/A	AT4G04650	AT4G04670
disease index	soil A in absence of Poa annua	QTL16	4	2360067	0.715543	12.2771	5.77121	#N/A	AT4G04650	AT4G04670
disease index	soil A in absence of Poa annua	QTL16	4	2360098	0.000177229	14.0286	5.77121	#N/A	AT4G04650	AT4G04670
disease index	soil A in absence of Poa annua	QTL16	4	2360122	0.0362383	13.4694	5.77121	#N/A	AT4G04650	AT4G04670
disease index	soil A in absence of Poa annua	QTL16	4	2360136	0.257621	12.0584	5.77121	#N/A	AT4G04650	AT4G04670
disease index	soil A in absence of Poa annua	QTL16	4	2360168	0.000713242	13.2052	5.77121	#N/A	AT4G04650	AT4G04670
disease index	soil A in absence of Poa annua	QTL16	4	2360245	0.00280207	13.7577	5.77121	#N/A	AT4G04650	AT4G04670
disease index	soil A in absence of Poa annua	QTL16	4	2360259	0.00812592	13.8478	5.77121	#N/A	AT4G04650	AT4G04670
disease index	soil A in absence of Poa annua	QTL16	4	2360301	0.000740868	14.9781	5.77121	#N/A	AT4G04650	AT4G04670
disease index	soil A in absence of Poa annua	QTL16	4	2360353	0.00700189	15.1329	5.77121	#N/A	AT4G04650	AT4G04670
disease index	soil A in absence of Poa annua	QTL16	4	2360383	0.000156585	16.9381	5.77121	#N/A	AT4G04650	AT4G04670
disease index	soil A in absence of Poa annua	QTL16	4	2360388	0.0107169	16.9081	5.77121	#N/A	AT4G04650	AT4G04670
disease index	soil A in absence of Poa annua	QTL16	4	2360389	0.000107477	18.8767	5.77121	#N/A	AT4G04650	AT4G04670
disease index	soil A in absence of Poa annua	QTL16	4	2360416	0.000765652	19.9927	5.77121	#N/A	AT4G04650	AT4G04670
disease index	soil A in absence of Poa annua	QTL16	4	2360424	0.000634543	21.1903	5.77121	#N/A	AT4G04650	AT4G04670
disease index	soil A in absence of Poa annua	QTL16	4	2360425	9.85984e-05	23.1964	5.77121	#N/A	AT4G04650	AT4G04670
disease index	soil A in absence of Poa annua	QTL16	4	2360436	0.663227	21.3747	5.77121	#N/A	AT4G04650	AT4G04670
disease index	soil A in absence of Poa annua	QTL16	4	2360511	1.36947e-05	24.2382	5.77121	#N/A	AT4G04650	AT4G04670
disease index	soil A in absence of Poa annua	QTL16	4	2360513	0.0209656	23.9167	5.77121	#N/A	AT4G04650	AT4G04670
disease index	soil A in absence of Poa annua	QTL16	4	2360517	0.000152943	25.7321	5.77121	#N/A	AT4G04650	AT4G04670
disease index	soil A in absence of Poa annua	QTL16	4	2360519	1.62648e-05	28.5209	5.77121	#N/A	AT4G04650	AT4G04670
disease index	soil A in absence of Poa annua	QTL16	4	2360525	8.71447e-05	30.5806	5.77121	#N/A	AT4G04650	AT4G04670
disease index	soil A in absence of Poa annua	QTL16	4	2360540	0.0230016	30.2189	5.77121	#N/A	AT4G04650	AT4G04670
disease index	soil A in absence of Poa annua	QTL16	4	2360559	0.27337	28.7821	5.77121	#N/A	AT4G04650	AT4G04670
disease index	soil A in absence of Poa annua	QTL16	4	2360576	0.000405401	30.1743	5.77121	#N/A	AT4G04650	AT4G04670
disease index	soil A in absence of Poa annua	QTL16	4	2360623	1.82226e-05	32.9136	5.77121	#N/A	AT4G04650	AT4G04670
disease index	soil A in absence of Poa annua	QTL16	4	2360628	0.000143951	34.7554	5.77121	#N/A	AT4G04650	AT4G04670
disease index	soil A in absence of Poa annua	QTL16	4	2360661	5.61032e-05	37.0064	5.77121	#N/A	AT4G04650	AT4G04670
disease index	soil A in absence of Poa annua	QTL16	4	2360681	0.000166103	38.7861	5.77121	#N/A	AT4G04650	AT4G04670
disease index	soil A in absence of Poa annua	QTL16	4	2360723	0.000239707	40.4064	5.77121	#N/A	AT4G04650	AT4G04670
disease index	soil A in absence of Poa annua	QTL16	4	2360753	0.000495473	41.7114	5.77121	#N/A	AT4G04650	AT4G04670
disease index	soil A in absence of Poa annua	QTL16	4	2360777	0.00060988	42.9261	5.77121	#N/A	AT4G04650	AT4G04670
disease index	soil A in absence of Poa annua	QTL16	4	2360826	0.00467789	43.2561	5.77121	#N/A	AT4G04650	AT4G04670
disease index	soil A in absence of Poa annua	QTL16	4	2360838	0.0130449	43.1406	5.77121	#N/A	AT4G04650	AT4G04670
disease index	soil A in absence of Poa annua	QTL16	4	2360862	0.000217232	44.8037	5.77121	#N/A	AT4G04650	AT4G04670
disease index	soil A in absence of Poa annua	QTL16	4	2360891	0.00421372	45.179	5.77121	#N/A	AT4G04650	AT4G04670
disease index	soil A in absence of Poa annua	QTL16	4	2360893	0.00019259	46.8944	5.77121	#N/A	AT4G04650	AT4G04670
disease index	soil A in absence of Poa annua	QTL16	4	2360927	0.000144937	48.7332	5.77121	#N/A	AT4G04650	AT4G04670
disease index	soil A in absence of Poa annua	QTL16	4	2360942	0.316546	47.2328	5.77121	#N/A	AT4G04650	AT4G04670
disease index	soil A in absence of Poa annua	QTL16	4	2361037	0.219059	45.8922	5.77121	#N/A	AT4G04650	AT4G04670
disease index	soil A in absence of Poa annua	QTL16	4	2361057	0.000842203	46.9668	5.77121	#N/A	AT4G04650	AT4G04670
disease index	soil A in absence of Poa annua	QTL16	4	2361138	0.00103971	47.9499	5.77121	#N/A	AT4G04650	AT4G04670
disease index	soil A in absence of Poa annua	QTL16	4	2361180	0.525699	46.2292	5.77121	#N/A	AT4G04650	AT4G04670
disease index	soil A in absence of Poa annua	QTL16	4	2361181	0.0172021	45.9936	5.77121	#N/A	AT4G04650	AT4G04670
disease index	soil A in absence of Poa annua	QTL16	4	2361207	0.000445025	47.3452	5.77121	#N/A	AT4G04650	AT4G04670
disease index	soil A in absence of Poa annua	QTL16	4	2361244	0.000738176	48.477	5.77121	#N/A	AT4G04650	AT4G04670
disease index	soil A in absence of Poa annua	QTL16	4	2361253	0.0529796	47.7529	5.77121	#N/A	AT4G04650	AT4G04670
disease index	soil A in absence of Poa annua	QTL16	4	2363605	0.691434	45.9132	5.77121	#N/A	AT4G04650	AT4G04670
disease index	soil A in absence of Poa annua	QTL16	4	2363677	0.289202	44.452	5.77121	#N/A	AT4G04650	AT4G04670
disease index	soil A in absence of Poa annua	QTL16	4	2363684	0.316657	42.9514	5.77121	#N/A	AT4G04650	AT4G04670
disease index	soil A in absence of Poa annua	QTL16	4	2363687	0.532955	41.2247	5.77121	#N/A	AT4G04650	AT4G04670
disease index	soil A in absence of Poa annua	QTL16	4	2363765	0.0386945	40.637	5.77121	#N/A	AT4G04650	AT4G04670
disease index	soil A in absence of Poa annua	QTL16	4	2363775	0.93024	38.6684	5.77121	#N/A	AT4G04650	AT4G04670
disease index	soil A in absence of Poa annua	QTL16	4	2363811	0.00149677	39.4933	5.77121	#N/A	AT4G04650	AT4G04670
disease index	soil A in absence of Poa annua	QTL16	4	2363827	0.0166806	39.2711	5.77121	#N/A	AT4G04650	AT4G04670
disease index	soil A in absence of Poa annua	QTL16	4	2363831	0.00383195	39.6877	5.77121	#N/A	AT4G04650	AT4G04670
disease index	soil A in absence of Poa annua	QTL16	4	2363837	0.443468	38.0408	5.77121	#N/A	AT4G04650	AT4G04670
disease index	soil A in absence of Poa annua	QTL16	4	2363848	0.000758035	39.1611	5.77121	#N/A	AT4G04650	AT4G04670
disease index	soil A in absence of Poa annua	QTL16	4	2363864	2.29936e-05	41.7995	5.77121	#N/A	AT4G04650	AT4G04670
disease index	soil A in absence of Poa annua	QTL16	4	2363888	0.000208451	43.4805	5.77121	#N/A	AT4G04650	AT4G04670
disease index	soil A in absence of Poa annua	QTL16	4	2363892	0.707276	41.6309	5.77121	#N/A	AT4G04650	AT4G04670
disease index	soil A in absence of Poa annua	QTL16	4	2363900	0.952479	39.6521	5.77121	#N/A	AT4G04650	AT4G04670
disease index	soil A in absence of Poa annua	QTL16	4	2363923	0.000189163	41.3752	5.77121	#N/A	AT4G04650	AT4G04670
disease index	soil A in absence of Poa annua	QTL16	4	2363925	0.00149447	42.2007	5.77121	#N/A	AT4G04650	AT4G04670
disease index	soil A in absence of Poa annua	QTL16	4	2363929	0.00020354	43.8921	5.77121	#N/A	AT4G04650	AT4G04670
disease index	soil A in absence of Poa annua	QTL16	4	2363957	0.7836	41.998	5.77121	#N/A	AT4G04650	AT4G04670
disease index	soil A in absence of Poa annua	QTL16	4	2363975	0.00680974	42.1649	5.77121	#N/A	AT4G04650	AT4G04670
disease index	soil A in absence of Poa annua	QTL16	4	2364048	0.000349426	43.6215	5.77121	#N/A	AT4G04650	AT4G04670
disease index	soil A in absence of Poa annua	QTL16	4	2364080	0.0371692	43.0513	5.77121	#N/A	AT4G04650	AT4G04670
disease index	soil A in absence of Poa annua	QTL16	4	2364186	0.000101235	45.046	5.77121	#N/A	AT4G04650	AT4G04670
disease index	soil A in absence of Poa annua	QTL16	4	2364190	0.373466	43.4737	5.77121	#N/A	AT4G04650	AT4G04670
disease index	soil A in absence of Poa annua	QTL16	4	2364281	0.434844	41.8354	5.77121	#N/A	AT4G04650	AT4G04670
disease index	soil A in absence of Poa annua	QTL16	4	2364409	0.000149137	43.6618	5.77121	#N/A	AT4G04650	AT4G04670
disease index	soil A in absence of Poa annua	QTL16	4	2364455	0.0403303	43.0562	5.77121	#N/A	AT4G04650	AT4G04670
disease index	soil A in absence of Poa annua	QTL16	4	2364514	0.0887716	42.1079	5.77121	#N/A	AT4G04650	AT4G04670
disease index	soil A in absence of Poa annua	QTL16	4	2364535	0.000219548	43.7664	5.77121	#N/A	AT4G04650	AT4G04670
disease index	soil A in absence of Poa annua	QTL16	4	2364644	0.000983632	44.7735	5.77121	#N/A	AT4G04650	AT4G04670
disease index	soil A in absence of Poa annua	QTL16	4	2364682	7.68899e-05	46.8877	5.77121	#N/A	AT4G04650	AT4G04670
disease index	soil A in absence of Poa annua	QTL16	4	2364766	0.651622	45.0737	5.77121	#N/A	AT4G04650	AT4G04670
disease index	soil A in absence of Poa annua	QTL16	4	2364768	0.0566985	44.3201	5.77121	#N/A	AT4G04650	AT4G04670
disease index	soil A in absence of Poa annua	QTL16	4	2364790	0.00129704	45.2072	5.77121	#N/A	AT4G04650	AT4G04670
disease index	soil A in absence of Poa annua	QTL16	4	2364797	0.55321	43.4643	5.77121	#N/A	AT4G04650	AT4G04670
disease index	soil A in absence of Poa annua	QTL16	4	2364827	0.00210026	44.142	5.77121	#N/A	AT4G04650	AT4G04670
disease index	soil A in absence of Poa annua	QTL16	4	2364833	0.176482	42.8953	5.77121	#N/A	AT4G04650	AT4G04670
disease index	soil A in absence of Poa annua	QTL16	4	2364901	0.00215098	43.5627	5.77121	#N/A	AT4G04650	AT4G04670
disease index	soil A in absence of Poa annua	QTL16	4	2364943	8.18603e-05	45.6496	5.77121	#N/A	AT4G04650	AT4G04670
disease index	soil A in absence of Poa annua	QTL16	4	2364987	0.0129565	45.5371	5.77121	#N/A	AT4G04650	AT4G04670
disease index	soil A in absence of Poa annua	QTL16	4	2365193	0.60966	43.752	5.77121	#N/A	AT4G04650	AT4G04670
disease index	soil A in absence of Poa annua	QTL16	4	2365361	0.232782	42.3851	5.77121	#N/A	AT4G04650	AT4G04670
disease index	soil A in absence of Poa annua	QTL16	4	2365473	0.867396	40.4468	5.77121	#N/A	AT4G04650	AT4G04670
disease index	soil A in absence of Poa annua	QTL16	4	2365475	0.444225	38.7992	5.77121	#N/A	AT4G04650	AT4G04670
disease index	soil A in absence of Poa annua	QTL16	4	2365488	0.627098	37.0019	5.77121	#N/A	AT4G04650	AT4G04670
disease index	soil A in absence of Poa annua	QTL16	4	2365617	0.111304	35.9554	5.77121	#N/A	AT4G04650	AT4G04670
disease index	soil A in absence of Poa annua	QTL16	4	2365683	8.00829e-06	39.0519	5.77121	#N/A	AT4G04650	AT4G04670
disease index	soil A in absence of Poa annua	QTL16	4	2365702	8.51755e-05	41.1215	5.77121	#N/A	AT4G04650	AT4G04670
disease index	soil A in absence of Poa annua	QTL16	4	2365713	0.00518295	41.407	5.77121	#N/A	AT4G04650	AT4G04670
disease index	soil A in absence of Poa annua	QTL16	4	2365719	0.00470405	41.7345	5.77121	#N/A	AT4G04650	AT4G04670
disease index	soil A in absence of Poa annua	QTL16	4	2365749	0.00560529	41.9859	5.77121	#N/A	AT4G04650	AT4G04670
disease index	soil A in absence of Poa annua	QTL16	4	2365812	0.000613588	43.198	5.77121	#N/A	AT4G04650	AT4G04670
disease index	soil A in absence of Poa annua	QTL16	4	2365855	0.000273488	44.7611	5.77121	#N/A	AT4G04650	AT4G04670
disease index	soil A in absence of Poa annua	QTL16	4	2365863	3.7603e-05	47.1859	5.77121	#N/A	AT4G04650	AT4G04670
disease index	soil A in absence of Poa annua	QTL16	4	2365868	3.27393e-05	49.6708	5.77121	#N/A	AT4G04650	AT4G04670
disease index	soil A in absence of Poa annua	QTL16	4	2365883	0.900991	47.7161	5.77121	#N/A	AT4G04650	AT4G04670
disease index	soil A in absence of Poa annua	QTL16	4	2365902	0.0369168	47.1488	5.77121	#N/A	AT4G04650	AT4G04670
disease index	soil A in absence of Poa annua	QTL16	4	2365944	0.000103489	49.1339	5.77121	#N/A	AT4G04650	AT4G04670
disease index	soil A in absence of Poa annua	QTL16	4	2365974	0.938663	47.1614	5.77121	#N/A	AT4G04650	AT4G04670
disease index	soil A in absence of Poa annua	QTL16	4	2366082	0.000265347	48.7376	5.77121	#N/A	AT4G04650	AT4G04670
disease index	soil A in absence of Poa annua	QTL16	4	2366089	0.000226073	50.3834	5.77121	#N/A	AT4G04650	AT4G04670
disease index	soil A in absence of Poa annua	QTL16	4	2366098	4.57466e-05	52.723	5.77121	#N/A	AT4G04650	AT4G04670
disease index	soil A in absence of Poa annua	QTL16	4	2366109	0.000385988	54.1364	5.77121	#N/A	AT4G04650	AT4G04670
disease index	soil A in absence of Poa annua	QTL16	4	2366124	0.236038	52.7635	5.77121	#N/A	AT4G04650	AT4G04670
disease index	soil A in absence of Poa annua	QTL16	4	2366161	0.000774493	53.8744	5.77121	#N/A	AT4G04650	AT4G04670
disease index	soil A in absence of Poa annua	QTL16	4	2366188	0.348717	52.332	5.77121	#N/A	AT4G04650	AT4G04670
disease index	soil A in absence of Poa annua	QTL16	4	2366215	0.6675	50.5075	5.77121	#N/A	AT4G04650	AT4G04670
disease index	soil A in absence of Poa annua	QTL16	4	2366223	0.000167481	52.2836	5.77121	#N/A	AT4G04650	AT4G04670
disease index	soil A in absence of Poa annua	QTL16	4	2366243	0.877053	50.3405	5.77121	#N/A	AT4G04650	AT4G04670
disease index	soil A in absence of Poa annua	QTL16	4	2366249	0.0121762	50.255	5.77121	#N/A	AT4G04650	AT4G04670
disease index	soil A in absence of Poa annua	QTL16	4	2366271	0.00310292	50.7632	5.77121	#N/A	AT4G04650	AT4G04670
disease index	soil A in absence of Poa annua	QTL16	4	2366324	7.58919e-05	52.883	5.77121	#N/A	AT4G04650	AT4G04670
disease index	soil A in absence of Poa annua	QTL16	4	2366341	1.54573e-05	55.6939	5.77121	#N/A	AT4G04650	AT4G04670
disease index	soil A in absence of Poa annua	QTL16	4	2366348	1.16724e-05	58.6268	5.77121	#N/A	AT4G04650	AT4G04670
disease index	soil A in absence of Poa annua	QTL16	4	2366361	9.42737e-06	61.6524	5.77121	#N/A	AT4G04650	AT4G04670
disease index	soil A in absence of Poa annua	QTL16	4	2366392	9.24844e-05	63.6863	5.77121	#N/A	AT4G04650	AT4G04670
disease index	soil A in absence of Poa annua	QTL16	4	2366450	0.988819	61.6912	5.77121	#N/A	AT4G04650	AT4G04670
disease index	soil A in absence of Poa annua	QTL16	4	2366452	6.75198e-05	63.8617	5.77121	#N/A	AT4G04650	AT4G04670
disease index	soil A in absence of Poa annua	QTL16	4	2366468	0.0581887	63.0969	5.77121	#N/A	AT4G04650	AT4G04670
disease index	soil A in absence of Poa annua	QTL16	4	2366510	0.0851996	62.1665	5.77121	#N/A	AT4G04650	AT4G04670
disease index	soil A in absence of Poa annua	QTL16	4	2366516	0.649481	60.3539	5.77121	#N/A	AT4G04650	AT4G04670
disease index	soil A in absence of Poa annua	QTL16	4	2366520	0.00467149	60.6844	5.77121	#N/A	AT4G04650	AT4G04670
disease index	soil A in absence of Poa annua	QTL16	4	2366525	0.0271025	60.2514	5.77121	#N/A	AT4G04650	AT4G04670
disease index	soil A in absence of Poa annua	QTL16	4	2366544	0.06639	59.4293	5.77121	#N/A	AT4G04650	AT4G04670
disease index	soil A in absence of Poa annua	QTL16	4	2366551	0.968404	57.4433	5.77121	#N/A	AT4G04650	AT4G04670
disease index	soil A in absence of Poa annua	QTL16	4	2366552	6.54224e-06	60.6276	5.77121	#N/A	AT4G04650	AT4G04670
disease index	soil A in absence of Poa annua	QTL16	4	2366555	5.17896e-06	63.9133	5.77121	#N/A	AT4G04650	AT4G04670
disease index	soil A in absence of Poa annua	QTL16	4	2366558	0.939528	61.9404	5.77121	#N/A	AT4G04650	AT4G04670
disease index	soil A in absence of Poa annua	QTL16	4	2366581	0.578669	60.178	5.77121	#N/A	AT4G04650	AT4G04670
disease index	soil A in absence of Poa annua	QTL16	4	2366598	0.000111393	62.1311	5.77121	#N/A	AT4G04650	AT4G04670
disease index	soil A in absence of Poa annua	QTL16	4	2366704	2.21015e-06	65.7867	5.77121	#N/A	AT4G04650	AT4G04670
disease index	soil A in absence of Poa annua	QTL16	4	2366711	2.39926e-06	69.4066	5.77121	#N/A	AT4G04650	AT4G04670
disease index	soil A in absence of Poa annua	QTL16	4	2366769	0.484584	67.7212	5.77121	#N/A	AT4G04650	AT4G04670
disease index	soil A in absence of Poa annua	QTL16	4	2366773	1.12361e-05	70.6706	5.77121	#N/A	AT4G04650	AT4G04670
disease index	soil A in absence of Poa annua	QTL16	4	2366796	0.000668854	71.8453	5.77121	#N/A	AT4G04650	AT4G04670
disease index	soil A in absence of Poa annua	QTL16	4	2366807	2.7393e-05	74.4077	5.77121	#N/A	AT4G04650	AT4G04670
disease index	soil A in absence of Poa annua	QTL16	4	2366819	0.91307	72.4472	5.77121	#N/A	AT4G04650	AT4G04670
disease index	soil A in absence of Poa annua	QTL16	4	2366825	0.288574	70.9869	5.77121	#N/A	AT4G04650	AT4G04670
disease index	soil A in absence of Poa annua	QTL16	4	2366827	0.913469	69.0262	5.77121	#N/A	AT4G04650	AT4G04670
disease index	soil A in absence of Poa annua	QTL16	4	2366888	0.000151942	70.8445	5.77121	#N/A	AT4G04650	AT4G04670
disease index	soil A in absence of Poa annua	QTL16	4	2366891	0.000150538	72.6669	5.77121	#N/A	AT4G04650	AT4G04670
disease index	soil A in absence of Poa annua	QTL16	4	2366899	2.16221e-05	75.332	5.77121	#N/A	AT4G04650	AT4G04670
disease index	soil A in absence of Poa annua	QTL16	4	2366979	0.854699	73.4002	5.77121	#N/A	AT4G04650	AT4G04670
disease index	soil A in absence of Poa annua	QTL16	4	2367049	0.396066	71.8024	5.77121	#N/A	AT4G04650	AT4G04670
disease index	soil A in absence of Poa annua	QTL16	4	2367078	6.33855e-05	74.0004	5.77121	#N/A	AT4G04650	AT4G04670
disease index	soil A in absence of Poa annua	QTL16	4	2367102	2.0262e-05	76.6937	5.77121	#N/A	AT4G04650	AT4G04670
disease index	soil A in absence of Poa annua	QTL17	4	4353759	0.000327028	1.48542	5.77121	#N/A	AT4G07524	AT4G07526
disease index	soil A in absence of Poa annua	QTL17	4	4353780	0.000128109	3.37784	5.77121	#N/A	AT4G07524	AT4G07526
disease index	soil A in absence of Poa annua	QTL17	4	4353805	8.43e-05	5.45201	5.77121	#N/A	AT4G07524	AT4G07526
disease index	soil A in absence of Poa annua	QTL17	4	4353842	5.03093e-06	8.75036	5.77121	#N/A	AT4G07524	AT4G07526
disease index	soil A in absence of Poa annua	QTL17	4	4353887	0.0500617	8.05086	5.77121	#N/A	AT4G07524	AT4G07526
disease index	soil A in absence of Poa annua	QTL17	4	4353891	0.000947076	9.07447	5.77121	#N/A	AT4G07524	AT4G07526
disease index	soil A in absence of Poa annua	QTL17	4	4353908	0.00585323	9.30708	5.77121	#N/A	AT4G07524	AT4G07526
disease index	soil A in absence of Poa annua	QTL18	4	6617955	3.65596e-05	2.437	5.77121	AT4G10740	AT4G10730	AT4G10750
disease index	soil A in absence of Poa annua	QTL18	4	6617986	4.91052e-06	5.74587	5.77121	AT4G10740	AT4G10730	AT4G10750
disease index	soil A in absence of Poa annua	QTL18	4	6617997	9.3675e-06	8.77425	5.77121	AT4G10740	AT4G10730	AT4G10750
disease index	soil A in absence of Poa annua	QTL18	4	6618057	6.81628e-06	11.9407	5.77121	AT4G10740	AT4G10730	AT4G10750
disease index	soil A in absence of Poa annua	QTL18	4	6618136	6.02121e-06	15.161	5.77121	AT4G10740	AT4G10730	AT4G10750
disease index	soil A in absence of Poa annua	QTL18	4	6618187	4.56909e-06	18.5012	5.77121	AT4G10740	AT4G10730	AT4G10750
disease index	soil A in absence of Poa annua	QTL18	4	6618279	0.00131021	19.3838	5.77121	AT4G10740	AT4G10730	AT4G10750
disease index	soil A in absence of Poa annua	QTL18	4	6618301	0.0626508	18.5869	5.77121	AT4G10740	AT4G10730	AT4G10750
disease index	soil A in absence of Poa annua	QTL18	4	6618358	0.00108046	19.5533	5.77121	AT4G10740	AT4G10730	AT4G10750
disease index	soil A in absence of Poa annua	QTL18	4	6618382	0.00102685	20.5418	5.77121	AT4G10740	AT4G10730	AT4G10750
disease index	soil A in absence of Poa annua	QTL18	4	6618391	0.000602619	21.7618	5.77121	AT4G10740	AT4G10730	AT4G10750
disease index	soil A in absence of Poa annua	QTL18	4	6618447	3.96254e-05	24.1638	5.77121	#N/A	AT4G10740	AT4G10750
disease index	soil A in absence of Poa annua	QTL18	4	6618458	9.66956e-05	26.1784	5.77121	#N/A	AT4G10740	AT4G10750
disease index	soil A in absence of Poa annua	QTL18	4	6618462	0.0026902	26.7486	5.77121	#N/A	AT4G10740	AT4G10750
disease index	soil A in absence of Poa annua	QTL19	4	6681115	1.71426e-05	2.76592	5.77121	#N/A	AT4G10860	AT4G10870
disease index	soil A in absence of Poa annua	QTL19	4	6681134	0.000334769	4.24118	5.77121	#N/A	AT4G10860	AT4G10870
disease index	soil A in absence of Poa annua	QTL19	4	6681165	0.0428988	3.60873	5.77121	#N/A	AT4G10860	AT4G10870
disease index	soil A in absence of Poa annua	QTL19	4	6681303	6.18052e-05	5.81771	5.77121	#N/A	AT4G10860	AT4G10870
disease index	soil A in absence of Poa annua	QTL19	4	6681715	0.0408344	5.20668	5.77121	#N/A	AT4G10860	AT4G10870
disease index	soil A in absence of Poa annua	QTL19	4	6681942	0.81434	3.29588	5.77121	#N/A	AT4G10860	AT4G10870
disease index	soil A in absence of Poa annua	QTL19	4	6682436	0.0112814	3.24351	5.77121	#N/A	AT4G10860	AT4G10870
disease index	soil A in absence of Poa annua	QTL19	4	6682629	0.000806429	4.33695	5.77121	#N/A	AT4G10860	AT4G10870
disease index	soil A in absence of Poa annua	QTL19	4	6682748	0.0779273	3.44526	5.77121	#N/A	AT4G10860	AT4G10870
disease index	soil A in absence of Poa annua	QTL19	4	6682818	0.000545161	4.70873	5.77121	#N/A	AT4G10860	AT4G10870
disease index	soil A in absence of Poa annua	QTL19	4	6682892	0.782211	2.81541	5.77121	#N/A	AT4G10860	AT4G10870
disease index	soil A in absence of Poa annua	QTL19	4	6682957	0.000179961	4.56023	5.77121	#N/A	AT4G10860	AT4G10870
disease index	soil A in absence of Poa annua	QTL19	4	6682984	0.000203838	6.25095	5.77121	#N/A	AT4G10860	AT4G10870
disease index	soil A in absence of Poa annua	QTL20	4	6693394	1.46108e-06	3.83533	5.77121	AT4G10890	AT4G10880	AT4G10895
disease index	soil A in absence of Poa annua	QTL20	4	6693399	0.00012024	5.75528	5.77121	AT4G10890	AT4G10880	AT4G10895
disease index	soil A in absence of Poa annua	QTL20	4	6693418	0.00949183	5.77793	5.77121	AT4G10890	AT4G10880	AT4G10895
disease index	soil A in absence of Poa annua	QTL21	4	6699378	2.92525e-05	2.53384	5.77121	#N/A	AT4G10920	AT4G10925
disease index	soil A in absence of Poa annua	QTL21	4	6699382	0.00252682	3.13126	5.77121	#N/A	AT4G10920	AT4G10925
disease index	soil A in absence of Poa annua	QTL21	4	6699392	3.82887e-06	6.54819	5.77121	#N/A	AT4G10920	AT4G10925
disease index	soil A in absence of Poa annua	QTL22	4	6701846	2.18916e-05	2.65972	5.77121	#N/A	AT4G10920	AT4G10925
disease index	soil A in absence of Poa annua	QTL22	4	6701931	1.70952e-05	5.42685	5.77121	#N/A	AT4G10920	AT4G10925
disease index	soil A in absence of Poa annua	QTL22	4	6701942	1.86943e-05	8.15514	5.77121	#N/A	AT4G10920	AT4G10925
disease index	soil A in absence of Poa annua	QTL22	4	6702194	0.000129652	10.0424	5.77121	#N/A	AT4G10920	AT4G10925
disease index	soil A in absence of Poa annua	QTL22	4	6702247	0.23399	8.67316	5.77121	#N/A	AT4G10920	AT4G10925
disease index	soil A in absence of Poa annua	QTL22	4	6702578	0.00012645	10.5712	5.77121	#N/A	AT4G10920	AT4G10925
disease index	soil A in absence of Poa annua	QTL22	4	6702858	0.0145226	10.4092	5.77121	AT4G10925	AT4G10920	AT4G10930
disease index	soil A in absence of Poa annua	QTL22	4	6703083	0.000120676	12.3276	5.77121	AT4G10925	AT4G10920	AT4G10930
disease index	soil A in absence of Poa annua	QTL22	4	6703113	0.158164	11.1285	5.77121	AT4G10925	AT4G10920	AT4G10930
disease index	soil A in absence of Poa annua	QTL22	4	6703287	0.000163183	12.9158	5.77121	AT4G10925	AT4G10920	AT4G10930
disease index	soil A in absence of Poa annua	QTL22	4	6703475	0.704658	11.0678	5.77121	AT4G10925	AT4G10920	AT4G10930
disease index	soil A in absence of Poa annua	QTL22	4	6704452	7.70676e-06	14.1809	5.77121	AT4G10925	AT4G10920	AT4G10930
disease index	soil A in absence of Poa annua	QTL23	4	6718260	0.000405927	1.39155	5.77121	AT4G10955	AT4G10950	AT4G10970
disease index	soil A in absence of Poa annua	QTL23	4	6718260	0.000405927	1.39155	5.77121	AT4G10960	AT4G10950	AT4G10970
disease index	soil A in absence of Poa annua	QTL23	4	6718308	0.00136994	2.25485	5.77121	AT4G10955	AT4G10950	AT4G10970
disease index	soil A in absence of Poa annua	QTL23	4	6718308	0.00136994	2.25485	5.77121	AT4G10960	AT4G10950	AT4G10970
disease index	soil A in absence of Poa annua	QTL23	4	6718320	1.33357e-05	5.12983	5.77121	AT4G10955	AT4G10950	AT4G10970
disease index	soil A in absence of Poa annua	QTL23	4	6718320	1.33357e-05	5.12983	5.77121	AT4G10960	AT4G10950	AT4G10970
disease index	soil A in absence of Poa annua	QTL23	4	6718347	0.000210442	6.8067	5.77121	AT4G10955	AT4G10950	AT4G10970
disease index	soil A in absence of Poa annua	QTL23	4	6718347	0.000210442	6.8067	5.77121	AT4G10960	AT4G10950	AT4G10970
disease index	soil A in absence of Poa annua	QTL24	4	6718891	0.00476387	0.32204	5.77121	#N/A	AT4G10955	AT4G10970
disease index	soil A in absence of Poa annua	QTL24	4	6719017	0.0024806	0.927483	5.77121	#N/A	AT4G10955	AT4G10970
disease index	soil A in absence of Poa annua	QTL24	4	6719030	0.000238723	2.54959	5.77121	#N/A	AT4G10955	AT4G10970
disease index	soil A in absence of Poa annua	QTL24	4	6719043	0.0401363	1.94605	5.77121	#N/A	AT4G10955	AT4G10970
disease index	soil A in absence of Poa annua	QTL24	4	6719050	0.00169659	2.71648	5.77121	#N/A	AT4G10955	AT4G10970
disease index	soil A in absence of Poa annua	QTL24	4	6719066	0.155259	1.52542	5.77121	#N/A	AT4G10955	AT4G10970
disease index	soil A in absence of Poa annua	QTL24	4	6719082	1.19086e-05	4.44956	5.77121	#N/A	AT4G10955	AT4G10970
disease index	soil A in absence of Poa annua	QTL24	4	6719111	0.00154105	5.26174	5.77121	#N/A	AT4G10955	AT4G10970
disease index	soil A in absence of Poa annua	QTL24	4	6719125	0.000940472	6.2884	5.77121	#N/A	AT4G10955	AT4G10970
disease index	soil A in absence of Poa annua	QTL24	4	6719136	0.000172127	8.05255	5.77121	#N/A	AT4G10955	AT4G10970
disease index	soil A in absence of Poa annua	QTL24	4	6719150	0.00621234	8.2593	5.77121	#N/A	AT4G10955	AT4G10970
disease index	soil A in absence of Poa annua	QTL25	4	6729670	9.29396e-05	2.0318	5.77121	#N/A	AT4G10970	AT4G11000
disease index	soil A in absence of Poa annua	QTL25	4	6729777	0.0002428	3.64655	5.77121	#N/A	AT4G10970	AT4G11000
disease index	soil A in absence of Poa annua	QTL25	4	6729804	0.000292642	5.18021	5.77121	#N/A	AT4G10970	AT4G11000
disease index	soil A in absence of Poa annua	QTL25	4	6729882	0.0181274	4.92188	5.77121	#N/A	AT4G10970	AT4G11000
disease index	soil A in absence of Poa annua	QTL25	4	6729958	0.000291907	6.45663	5.77121	#N/A	AT4G10970	AT4G11000
disease index	soil A in absence of Poa annua	QTL25	4	6730039	0.879843	4.51223	5.77121	#N/A	AT4G10970	AT4G11000
disease index	soil A in absence of Poa annua	QTL25	4	6730111	0.000177024	6.26419	5.77121	#N/A	AT4G10970	AT4G11000
disease index	soil A in absence of Poa annua	QTL25	4	6730173	4.97904e-05	8.56705	5.77121	#N/A	AT4G10970	AT4G11000
disease index	soil A in absence of Poa annua	QTL26	4	6752276	0.000786462	1.10432	5.77121	#N/A	AT4G11050	AT4G11060
disease index	soil A in absence of Poa annua	QTL26	4	6752300	0.00839466	1.18032	5.77121	#N/A	AT4G11050	AT4G11060
disease index	soil A in absence of Poa annua	QTL26	4	6752388	0.00503699	1.47815	5.77121	#N/A	AT4G11050	AT4G11060
disease index	soil A in absence of Poa annua	QTL26	4	6752389	0.00246854	2.08571	5.77121	#N/A	AT4G11050	AT4G11060
disease index	soil A in absence of Poa annua	QTL26	4	6752501	0.00380871	2.50493	5.77121	#N/A	AT4G11050	AT4G11060
disease index	soil A in absence of Poa annua	QTL26	4	6752528	0.000626984	3.70767	5.77121	#N/A	AT4G11050	AT4G11060
disease index	soil A in absence of Poa annua	QTL26	4	6752531	0.000856051	4.77517	5.77121	#N/A	AT4G11050	AT4G11060
disease index	soil A in absence of Poa annua	QTL26	4	6752554	6.1453e-05	6.98663	5.77121	#N/A	AT4G11050	AT4G11060
disease index	soil A in absence of Poa annua	QTL27	4	6812797	0.000108663	1.96392	5.77121	AT4G11170	AT4G11160	AT4G11175
disease index	soil A in absence of Poa annua	QTL27	4	6812822	0.000142024	3.81155	5.77121	AT4G11170	AT4G11160	AT4G11175
disease index	soil A in absence of Poa annua	QTL27	4	6812832	0.0492782	3.1189	5.77121	AT4G11170	AT4G11160	AT4G11175
disease index	soil A in absence of Poa annua	QTL27	4	6812845	0.167579	1.89468	5.77121	AT4G11170	AT4G11160	AT4G11175
disease index	soil A in absence of Poa annua	QTL27	4	6812870	0.000100129	3.89412	5.77121	AT4G11170	AT4G11160	AT4G11175
disease index	soil A in absence of Poa annua	QTL27	4	6812891	0.00650571	4.08082	5.77121	AT4G11170	AT4G11160	AT4G11175
disease index	soil A in absence of Poa annua	QTL27	4	6812992	0.0423232	3.45424	5.77121	AT4G11170	AT4G11160	AT4G11175
disease index	soil A in absence of Poa annua	QTL27	4	6813003	0.531628	1.72864	5.77121	AT4G11170	AT4G11160	AT4G11175
disease index	soil A in absence of Poa annua	QTL27	4	6813078	0.0559815	0.980591	5.77121	AT4G11170	AT4G11160	AT4G11175
disease index	soil A in absence of Poa annua	QTL27	4	6813097	0.0432395	0.34471	5.77121	AT4G11170	AT4G11160	AT4G11175
disease index	soil A in absence of Poa annua	QTL27	4	6813120	0.0190122	0.0656773	5.77121	AT4G11170	AT4G11160	AT4G11175
disease index	soil A in absence of Poa annua	QTL27	4	6813133	1.99917e-05	2.76483	5.77121	AT4G11170	AT4G11160	AT4G11175
disease index	soil A in absence of Poa annua	QTL27	4	6813174	0.000232229	4.39891	5.77121	AT4G11170	AT4G11160	AT4G11175
disease index	soil A in absence of Poa annua	QTL27	4	6813195	0.000133063	6.27486	5.77121	AT4G11170	AT4G11160	AT4G11175
disease index	soil A in absence of Poa annua	QTL28	4	6815011	1.40651e-05	2.85186	5.77121	AT4G11170	AT4G11160	AT4G11175
disease index	soil A in absence of Poa annua	QTL28	4	6815018	1.40651e-05	5.70371	5.77121	AT4G11170	AT4G11160	AT4G11175
disease index	soil A in absence of Poa annua	QTL28	4	6815151	0.00135239	6.57261	5.77121	AT4G11170	AT4G11160	AT4G11175
disease index	soil A in absence of Poa annua	QTL28	4	6815290	0.00203453	7.26415	5.77121	AT4G11170	AT4G11160	AT4G11175
disease index	soil A in absence of Poa annua	QTL28	4	6815307	0.000110388	9.22123	5.77121	AT4G11170	AT4G11160	AT4G11175
disease index	soil A in absence of Poa annua	QTL28	4	6815329	0.000261048	10.8045	5.77121	AT4G11170	AT4G11160	AT4G11175
disease index	soil A in absence of Poa annua	QTL28	4	6815401	1.70905e-05	13.5717	5.77121	AT4G11170	AT4G11160	AT4G11175
disease index	soil A in absence of Poa annua	QTL28	4	6815405	1.70905e-05	16.339	5.77121	AT4G11170	AT4G11160	AT4G11175
disease index	soil A in absence of Poa annua	QTL28	4	6815613	3.13091e-05	18.8433	5.77121	AT4G11170	AT4G11160	AT4G11175
disease index	soil A in absence of Poa annua	QTL29	4	6831418	0.000410568	1.38661	5.77121	#N/A	AT4G11190	AT4G11210
disease index	soil A in absence of Poa annua	QTL29	4	6831472	0.000104872	3.36595	5.77121	#N/A	AT4G11190	AT4G11210
disease index	soil A in absence of Poa annua	QTL29	4	6831747	0.000690758	4.52663	5.77121	#N/A	AT4G11190	AT4G11210
disease index	soil A in absence of Poa annua	QTL29	4	6831761	7.4375e-05	6.6552	5.77121	#N/A	AT4G11190	AT4G11210
disease index	soil A in absence of Poa annua	QTL29	4	6831793	0.212015	5.32883	5.77121	#N/A	AT4G11190	AT4G11210
disease index	soil A in absence of Poa annua	QTL29	4	6831873	0.0737615	4.461	5.77121	#N/A	AT4G11190	AT4G11210
disease index	soil A in absence of Poa annua	QTL29	4	6831925	1.23884e-05	7.36799	5.77121	#N/A	AT4G11190	AT4G11210
disease index	soil A in absence of Poa annua	QTL29	4	6832157	0.300682	5.88988	5.77121	#N/A	AT4G11190	AT4G11210
disease index	soil A in absence of Poa annua	QTL29	4	6832245	0.000155261	7.69882	5.77121	#N/A	AT4G11190	AT4G11210
disease index	soil A in absence of Poa annua	QTL29	4	6832301	0.148735	6.52641	5.77121	#N/A	AT4G11190	AT4G11210
disease index	soil A in absence of Poa annua	QTL29	4	6832334	0.000233285	8.15852	5.77121	#N/A	AT4G11190	AT4G11210
disease index	soil A in absence of Poa annua	QTL29	4	6832410	0.00194365	8.8699	5.77121	#N/A	AT4G11190	AT4G11210
disease index	soil A in absence of Poa annua	QTL30	4	7019642	0.00884387	0.0533578	5.77121	#N/A	AT4G11610	AT4G11630
disease index	soil A in absence of Poa annua	QTL30	4	7019690	0.000668726	1.22811	5.77121	#N/A	AT4G11610	AT4G11630
disease index	soil A in absence of Poa annua	QTL30	4	7019699	0.0594851	0.453701	5.77121	#N/A	AT4G11610	AT4G11630
disease index	soil A in absence of Poa annua	QTL30	4	7019710	0.000410768	1.8401	5.77121	AT4G11630	AT4G11610	AT4G11640
disease index	soil A in absence of Poa annua	QTL30	4	7019740	0.000727064	2.97853	5.77121	AT4G11630	AT4G11610	AT4G11640
disease index	soil A in absence of Poa annua	QTL30	4	7019792	0.000659507	4.15931	5.77121	AT4G11630	AT4G11610	AT4G11640
disease index	soil A in absence of Poa annua	QTL30	4	7019817	0.00174884	4.91656	5.77121	AT4G11630	AT4G11610	AT4G11640
disease index	soil A in absence of Poa annua	QTL30	4	7019906	0.00305604	5.4314	5.77121	AT4G11630	AT4G11610	AT4G11640
disease index	soil A in absence of Poa annua	QTL30	4	7019929	0.714301	3.57752	5.77121	AT4G11630	AT4G11610	AT4G11640
disease index	soil A in absence of Poa annua	QTL30	4	7019957	0.0153838	3.39046	5.77121	AT4G11630	AT4G11610	AT4G11640
disease index	soil A in absence of Poa annua	QTL30	4	7019986	0.128078	2.28298	5.77121	AT4G11630	AT4G11610	AT4G11640
disease index	soil A in absence of Poa annua	QTL30	4	7020105	0.00291568	2.81824	5.77121	AT4G11630	AT4G11610	AT4G11640
disease index	soil A in absence of Poa annua	QTL30	4	7020449	0.000620158	4.02574	5.77121	AT4G11630	AT4G11610	AT4G11640
disease index	soil A in absence of Poa annua	QTL30	4	7020504	0.000958836	5.044	5.77121	AT4G11630	AT4G11610	AT4G11640
disease index	soil A in absence of Poa annua	QTL30	4	7020529	0.000798004	6.14199	5.77121	AT4G11630	AT4G11610	AT4G11640
disease index	soil A in absence of Poa annua	QTL31	4	7431886	6.81166e-05	2.16675	5.77121	#N/A	AT4G12540	AT4G12545
disease index	soil A in absence of Poa annua	QTL31	4	7431929	8.64971e-05	4.22975	5.77121	#N/A	AT4G12540	AT4G12545
disease index	soil A in absence of Poa annua	QTL31	4	7432012	6.25513e-05	6.43351	5.77121	#N/A	AT4G12540	AT4G12545
disease index	soil A in absence of Poa annua	QTL31	4	7432219	0.580402	4.66978	5.77121	#N/A	AT4G12540	AT4G12545
disease index	soil A in absence of Poa annua	QTL31	4	7432310	0.000722712	5.81082	5.77121	#N/A	AT4G12540	AT4G12545
disease index	soil A in absence of Poa annua	QTL31	4	7432316	0.00119464	6.73358	5.77121	#N/A	AT4G12540	AT4G12545
disease index	soil A in absence of Poa annua	QTL31	4	7432338	0.00611236	6.94737	5.77121	#N/A	AT4G12540	AT4G12545
disease index	soil A in absence of Poa annua	QTL32	4	7482330	0.00357828	0.446325	5.77121	#N/A	AT4G12690	AT4G12700
disease index	soil A in absence of Poa annua	QTL32	4	7482339	0.0092368	0.480803	5.77121	#N/A	AT4G12690	AT4G12700
disease index	soil A in absence of Poa annua	QTL32	4	7482355	0.00573264	0.722449	5.77121	#N/A	AT4G12690	AT4G12700
disease index	soil A in absence of Poa annua	QTL32	4	7482392	0.0122358	0.634816	5.77121	#N/A	AT4G12690	AT4G12700
disease index	soil A in absence of Poa annua	QTL32	4	7482448	0.00676359	0.804639	5.77121	#N/A	AT4G12690	AT4G12700
disease index	soil A in absence of Poa annua	QTL32	4	7482457	0.00537215	1.07449	5.77121	#N/A	AT4G12690	AT4G12700
disease index	soil A in absence of Poa annua	QTL32	4	7482512	0.00219669	1.73272	5.77121	AT4G12700	AT4G12690	AT4G12710
disease index	soil A in absence of Poa annua	QTL32	4	7482537	0.00220982	2.38837	5.77121	AT4G12700	AT4G12690	AT4G12710
disease index	soil A in absence of Poa annua	QTL32	4	7482567	0.000920907	3.42415	5.77121	AT4G12700	AT4G12690	AT4G12710
disease index	soil A in absence of Poa annua	QTL32	4	7482659	0.00255688	4.01644	5.77121	AT4G12700	AT4G12690	AT4G12710
disease index	soil A in absence of Poa annua	QTL32	4	7482903	0.00394291	4.42062	5.77121	AT4G12700	AT4G12690	AT4G12710
disease index	soil A in absence of Poa annua	QTL32	4	7482981	0.55807	2.67393	5.77121	AT4G12700	AT4G12690	AT4G12710
disease index	soil A in absence of Poa annua	QTL32	4	7483072	0.468487	1.00324	5.77121	AT4G12700	AT4G12690	AT4G12710
disease index	soil A in absence of Poa annua	QTL32	4	7483083	0.0031666	1.50264	5.77121	AT4G12700	AT4G12690	AT4G12710
disease index	soil A in absence of Poa annua	QTL32	4	7483173	0.000234908	3.13174	5.77121	AT4G12700	AT4G12690	AT4G12710
disease index	soil A in absence of Poa annua	QTL32	4	7483198	0.00269698	3.70087	5.77121	AT4G12700	AT4G12690	AT4G12710
disease index	soil A in absence of Poa annua	QTL32	4	7483231	0.000825138	4.78434	5.77121	AT4G12700	AT4G12690	AT4G12710
disease index	soil A in absence of Poa annua	QTL32	4	7483239	0.000969522	5.79778	5.77121	AT4G12700	AT4G12690	AT4G12710
disease index	soil A in absence of Poa annua	QTL33	4	10606914	4.31381e-06	3.36514	5.77121	AT4G19450	AT4G19440	AT4G19460
disease index	soil A in absence of Poa annua	QTL33	4	10606936	0.000107939	5.33196	5.77121	AT4G19450	AT4G19440	AT4G19460
disease index	soil A in absence of Poa annua	QTL33	4	10606953	0.00114053	6.27485	5.77121	AT4G19450	AT4G19440	AT4G19460
disease index	soil A in absence of Poa annua	QTL33	4	10606966	8.7819e-05	8.33126	5.77121	AT4G19450	AT4G19440	AT4G19460
disease index	soil A in absence of Poa annua	QTL33	4	10606986	2.98411e-05	10.8564	5.77121	AT4G19450	AT4G19440	AT4G19460
disease index	soil A in absence of Poa annua	QTL34	4	10613455	6.57094e-05	2.18237	5.77121	AT4G19470	AT4G19460	AT4G19480
disease index	soil A in absence of Poa annua	QTL34	4	10613456	0.00442039	2.53691	5.77121	AT4G19470	AT4G19460	AT4G19480
disease index	soil A in absence of Poa annua	QTL34	4	10613495	0.000128049	4.42954	5.77121	AT4G19470	AT4G19460	AT4G19480
disease index	soil A in absence of Poa annua	QTL34	4	10613504	0.000159805	6.22595	5.77121	AT4G19470	AT4G19460	AT4G19480
disease index	soil A in absence of Poa annua	QTL34	4	10613508	0.0114435	6.16739	5.77121	AT4G19470	AT4G19460	AT4G19480
disease index	soil A in absence of Poa annua	QTL34	4	10613558	0.000562524	7.41725	5.77121	AT4G19470	AT4G19460	AT4G19480
disease index	soil A in absence of Poa annua	QTL34	4	10613568	0.000345727	8.87851	5.77121	AT4G19470	AT4G19460	AT4G19480
disease index	soil A in absence of Poa annua	QTL34	4	10613605	0.000189943	10.5999	5.77121	AT4G19470	AT4G19460	AT4G19480
disease index	soil A in absence of Poa annua	QTL35	5	1771109	0.00156052	0.806732	6.32498	AT5G05880	AT5G05870	AT5G05890
disease index	soil A in absence of Poa annua	QTL35	5	1771308	0.00313517	1.31047	6.32498	AT5G05880	AT5G05870	AT5G05890
disease index	soil A in absence of Poa annua	QTL35	5	1771335	0.00494039	1.61671	6.32498	AT5G05880	AT5G05870	AT5G05890
disease index	soil A in absence of Poa annua	QTL35	5	1771351	0.0221146	1.27203	6.32498	AT5G05880	AT5G05870	AT5G05890
disease index	soil A in absence of Poa annua	QTL35	5	1771449	0.00997384	1.27317	6.32498	AT5G05880	AT5G05870	AT5G05890
disease index	soil A in absence of Poa annua	QTL35	5	1771980	0.000264066	2.85146	6.32498	#N/A	AT5G05880	AT5G05890
disease index	soil A in absence of Poa annua	QTL35	5	1771998	0.000362816	4.29177	6.32498	#N/A	AT5G05880	AT5G05890
disease index	soil A in absence of Poa annua	QTL35	5	1772041	0.00435428	4.65285	6.32498	#N/A	AT5G05880	AT5G05890
disease index	soil A in absence of Poa annua	QTL35	5	1772077	0.0027526	5.21311	6.32498	#N/A	AT5G05880	AT5G05890
disease index	soil A in absence of Poa annua	QTL35	5	1772101	0.0128891	5.10289	6.32498	#N/A	AT5G05880	AT5G05890
disease index	soil A in absence of Poa annua	QTL35	5	1772205	0.00849337	5.17381	6.32498	#N/A	AT5G05880	AT5G05890
disease index	soil A in absence of Poa annua	QTL35	5	1772247	0.00195731	5.88215	6.32498	#N/A	AT5G05880	AT5G05890
disease index	soil A in absence of Poa annua	QTL35	5	1772405	0.967877	3.89633	6.32498	#N/A	AT5G05880	AT5G05890
disease index	soil A in absence of Poa annua	QTL35	5	1772535	0.00139252	4.75253	6.32498	#N/A	AT5G05880	AT5G05890
disease index	soil A in absence of Poa annua	QTL35	5	1772540	0.00216072	5.41793	6.32498	#N/A	AT5G05880	AT5G05890
disease index	soil A in absence of Poa annua	QTL35	5	1772761	0.00571255	5.6611	6.32498	AT5G05890	AT5G05880	AT5G05900
disease index	soil A in absence of Poa annua	QTL35	5	1772920	0.00169342	6.43233	6.32498	AT5G05890	AT5G05880	AT5G05900
disease index	soil A in absence of Poa annua	QTL35	5	1772969	0.00150528	7.25472	6.32498	AT5G05890	AT5G05880	AT5G05900
disease index	soil A in absence of Poa annua	QTL35	5	1772971	0.00369364	7.68726	6.32498	AT5G05890	AT5G05880	AT5G05900
disease index	soil A in absence of Poa annua	QTL35	5	1773092	0.00462533	8.02212	6.32498	AT5G05890	AT5G05880	AT5G05900
disease index	soil A in absence of Poa annua	QTL35	5	1773115	0.0470493	7.34957	6.32498	AT5G05890	AT5G05880	AT5G05900
disease index	soil A in absence of Poa annua	QTL35	5	1773117	0.0120958	7.26693	6.32498	AT5G05890	AT5G05880	AT5G05900
disease index	soil A in absence of Poa annua	QTL35	5	1773212	0.00224441	7.91583	6.32498	AT5G05890	AT5G05880	AT5G05900
disease index	soil A in absence of Poa annua	QTL35	5	1773478	0.00958907	7.93405	6.32498	AT5G05890	AT5G05880	AT5G05900
disease index	soil A in absence of Poa annua	QTL35	5	1773483	0.0072835	8.07171	6.32498	AT5G05890	AT5G05880	AT5G05900
disease index	soil A in absence of Poa annua	QTL35	5	1773695	0.00287916	8.61245	6.32498	AT5G05890	AT5G05880	AT5G05900
disease index	soil A in absence of Poa annua	QTL35	5	1773700	0.00158009	9.41377	6.32498	AT5G05890	AT5G05880	AT5G05900
disease index	soil A in absence of Poa annua	QTL35	5	1773742	0.0026498	9.99055	6.32498	AT5G05890	AT5G05880	AT5G05900
disease index	soil A in absence of Poa annua	QTL35	5	1773873	0.00586495	10.2223	6.32498	AT5G05890	AT5G05880	AT5G05900
disease index	soil A in absence of Poa annua	QTL35	5	1774289	0.00325758	10.7094	6.32498	#N/A	AT5G05890	AT5G05900
disease index	soil A in absence of Poa annua	QTL35	5	1776374	0.00715268	10.8549	6.32498	AT5G05900	AT5G05890	AT5G05910
disease index	soil A in absence of Poa annua	QTL35	5	1776399	0.00790326	10.9571	6.32498	#N/A	AT5G05900	AT5G05910
disease index	soil A in absence of Poa annua	QTL35	5	1776492	0.00146515	11.7912	6.32498	#N/A	AT5G05900	AT5G05910
disease index	soil A in absence of Poa annua	QTL35	5	1776882	0.00245632	12.401	6.32498	AT5G05910	AT5G05900	AT5G05920
disease index	soil A in absence of Poa annua	QTL35	5	1778396	0.0158371	12.2013	6.32498	AT5G05920	AT5G05910	AT5G05930
disease index	soil A in absence of Poa annua	QTL35	5	1780097	0.00925483	12.2349	6.32498	AT5G05930	AT5G05920	AT5G05940
disease index	soil A in absence of Poa annua	QTL35	5	1780322	0.00664243	12.4126	6.32498	AT5G05930	AT5G05920	AT5G05940
disease index	soil A in absence of Poa annua	QTL35	5	1782897	0.00139311	13.2686	6.32498	AT5G05930	AT5G05920	AT5G05940
disease index	soil A in absence of Poa annua	QTL35	5	1783144	0.0144565	13.1085	6.32498	AT5G05930	AT5G05920	AT5G05940
disease index	soil A in absence of Poa annua	QTL35	5	1783334	0.00427957	13.4771	6.32498	AT5G05930	AT5G05920	AT5G05940
disease index	soil A in absence of Poa annua	QTL35	5	1783364	0.0535935	12.748	6.32498	AT5G05930	AT5G05920	AT5G05940
disease index	soil A in absence of Poa annua	QTL35	5	1783666	0.00177303	13.4993	6.32498	#N/A	AT5G05930	AT5G05940
disease index	soil A in absence of Poa annua	QTL35	5	1784181	0.0028787	14.0401	6.32498	#N/A	AT5G05930	AT5G05940
disease index	soil A in absence of Poa annua	QTL35	5	1784326	0.0184722	13.7736	6.32498	#N/A	AT5G05930	AT5G05940
disease index	soil A in absence of Poa annua	QTL35	5	1784376	0.0308339	13.2846	6.32498	#N/A	AT5G05930	AT5G05940
disease index	soil A in absence of Poa annua	QTL35	5	1784387	0.032099	12.7781	6.32498	#N/A	AT5G05930	AT5G05940
disease index	soil A in absence of Poa annua	QTL35	5	1784396	0.00685426	12.9421	6.32498	#N/A	AT5G05930	AT5G05940
disease index	soil A in absence of Poa annua	QTL35	5	1784593	0.00629765	13.1429	6.32498	#N/A	AT5G05930	AT5G05940
disease index	soil A in absence of Poa annua	QTL35	5	1784611	0.00218929	13.8026	6.32498	#N/A	AT5G05930	AT5G05940
disease index	soil A in absence of Poa annua	QTL35	5	1784612	0.00255041	14.396	6.32498	#N/A	AT5G05930	AT5G05940
disease index	soil A in absence of Poa annua	QTL35	5	1784897	0.00726205	14.535	6.32498	#N/A	AT5G05930	AT5G05940
disease index	soil A in absence of Poa annua	QTL35	5	1785371	0.00527961	14.8124	6.32498	#N/A	AT5G05930	AT5G05940
disease index	soil A in absence of Poa annua	QTL35	5	1785392	0.00923759	14.8468	6.32498	#N/A	AT5G05930	AT5G05940
disease index	soil A in absence of Poa annua	QTL36	5	2101470	0.00262052	0.581613	6.32498	#N/A	AT5G06790	AT5G06800
disease index	soil A in absence of Poa annua	QTL36	5	2101478	0.00273641	1.14443	6.32498	#N/A	AT5G06790	AT5G06800
disease index	soil A in absence of Poa annua	QTL36	5	2101509	0.00413704	1.52774	6.32498	#N/A	AT5G06790	AT5G06800
disease index	soil A in absence of Poa annua	QTL36	5	2101521	0.000719802	2.67053	6.32498	#N/A	AT5G06790	AT5G06800
disease index	soil A in absence of Poa annua	QTL36	5	2101525	0.000659153	3.85154	6.32498	#N/A	AT5G06790	AT5G06800
disease index	soil A in absence of Poa annua	QTL36	5	2101654	0.141842	2.69974	6.32498	#N/A	AT5G06790	AT5G06800
disease index	soil A in absence of Poa annua	QTL36	5	2101655	0.0928832	1.7318	6.32498	#N/A	AT5G06790	AT5G06800
disease index	soil A in absence of Poa annua	QTL36	5	2101662	0.0387231	1.14383	6.32498	#N/A	AT5G06790	AT5G06800
disease index	soil A in absence of Poa annua	QTL36	5	2101723	0.00591144	1.37214	6.32498	#N/A	AT5G06790	AT5G06800
disease index	soil A in absence of Poa annua	QTL36	5	2101743	0.00469596	1.70041	6.32498	#N/A	AT5G06790	AT5G06800
disease index	soil A in absence of Poa annua	QTL36	5	2101746	0.00641077	1.8935	6.32498	#N/A	AT5G06790	AT5G06800
disease index	soil A in absence of Poa annua	QTL36	5	2101780	0.00695643	2.05112	6.32498	#N/A	AT5G06790	AT5G06800
disease index	soil A in absence of Poa annua	QTL36	5	2101808	0.000346029	3.512	6.32498	#N/A	AT5G06790	AT5G06800
disease index	soil A in absence of Poa annua	QTL36	5	2101842	0.00177246	4.26343	6.32498	#N/A	AT5G06790	AT5G06800
disease index	soil A in absence of Poa annua	QTL36	5	2101867	0.000772651	5.37544	6.32498	#N/A	AT5G06790	AT5G06800
disease index	soil A in absence of Poa annua	QTL36	5	2101882	0.000658917	6.55661	6.32498	#N/A	AT5G06790	AT5G06800
disease index	soil A in absence of Poa annua	QTL36	5	2101934	0.0035739	7.00347	6.32498	#N/A	AT5G06790	AT5G06800
disease index	soil A in absence of Poa annua	QTL36	5	2101953	0.0015322	7.81815	6.32498	#N/A	AT5G06790	AT5G06800
disease index	soil A in absence of Poa annua	QTL36	5	2102002	0.00126311	8.71671	6.32498	#N/A	AT5G06790	AT5G06800
disease index	soil A in absence of Poa annua	QTL36	5	2102044	0.00160526	9.51117	6.32498	#N/A	AT5G06790	AT5G06800
disease index	soil A in absence of Poa annua	QTL36	5	2102048	0.00101516	10.5046	6.32498	#N/A	AT5G06790	AT5G06800
disease index	soil A in absence of Poa annua	QTL36	5	2102130	0.00484516	10.8193	6.32498	#N/A	AT5G06790	AT5G06800
disease index	soil A in absence of Poa annua	QTL37	5	7421910	0.00289409	0.538489	6.32498	#N/A	AT5G22390	AT5G22400
disease index	soil A in absence of Poa annua	QTL37	5	7421915	0.0017667	1.29133	6.32498	#N/A	AT5G22390	AT5G22400
disease index	soil A in absence of Poa annua	QTL37	5	7421917	0.00297084	1.81845	6.32498	#N/A	AT5G22390	AT5G22400
disease index	soil A in absence of Poa annua	QTL37	5	7421919	0.00171511	2.58415	6.32498	#N/A	AT5G22390	AT5G22400
disease index	soil A in absence of Poa annua	QTL37	5	7422032	0.000461153	3.92031	6.32498	#N/A	AT5G22390	AT5G22400
disease index	soil A in absence of Poa annua	QTL37	5	7422055	0.00113742	4.86439	6.32498	#N/A	AT5G22390	AT5G22400
disease index	soil A in absence of Poa annua	QTL37	5	7422056	0.00113742	5.80847	6.32498	#N/A	AT5G22390	AT5G22400
disease index	soil A in absence of Poa annua	QTL37	5	7422057	0.00113742	6.75255	6.32498	#N/A	AT5G22390	AT5G22400
disease index	soil A in absence of Poa annua	QTL37	5	7422060	0.000782426	7.8591	6.32498	#N/A	AT5G22390	AT5G22400
disease index	soil A in absence of Poa annua	QTL38	5	9151280	0.0030444	0.516499	6.32498	AT5G26180	AT5G26170	AT5G26190
disease index	soil A in absence of Poa annua	QTL38	5	9151317	0.0177343	0.267685	6.32498	AT5G26180	AT5G26170	AT5G26190
disease index	soil A in absence of Poa annua	QTL38	5	9151361	0.00382245	0.685343	6.32498	AT5G26180	AT5G26170	AT5G26190
disease index	soil A in absence of Poa annua	QTL38	5	9151396	0.00813602	0.774931	6.32498	AT5G26180	AT5G26170	AT5G26190
disease index	soil A in absence of Poa annua	QTL38	5	9151452	0.0131649	0.655514	6.32498	AT5G26180	AT5G26170	AT5G26190
disease index	soil A in absence of Poa annua	QTL38	5	9151466	0.000315414	2.15663	6.32498	AT5G26180	AT5G26170	AT5G26190
disease index	soil A in absence of Poa annua	QTL38	5	9151470	0.000514432	3.44531	6.32498	AT5G26180	AT5G26170	AT5G26190
disease index	soil A in absence of Poa annua	QTL38	5	9151471	0.00151552	4.26474	6.32498	AT5G26180	AT5G26170	AT5G26190
disease index	soil A in absence of Poa annua	QTL38	5	9151478	0.0141839	4.11295	6.32498	AT5G26180	AT5G26170	AT5G26190
disease index	soil A in absence of Poa annua	QTL38	5	9151526	0.00033562	5.5871	6.32498	AT5G26180	AT5G26170	AT5G26190
disease index	soil A in absence of Poa annua	QTL38	5	9151582	0.00942869	5.61265	6.32498	AT5G26180	AT5G26170	AT5G26190
disease index	soil A in absence of Poa annua	QTL38	5	9151593	0.014469	5.45221	6.32498	AT5G26180	AT5G26170	AT5G26190
disease index	soil A in absence of Poa annua	QTL38	5	9151712	0.0197051	5.15763	6.32498	AT5G26180	AT5G26170	AT5G26190
disease index	soil A in absence of Poa annua	QTL38	5	9152218	0.00839377	5.23368	6.32498	AT5G26180	AT5G26170	AT5G26190
disease index	soil A in absence of Poa annua	QTL38	5	9152364	0.146295	4.06845	6.32498	AT5G26180	AT5G26170	AT5G26190
disease index	soil A in absence of Poa annua	QTL38	5	9152365	0.163752	2.85426	6.32498	AT5G26180	AT5G26170	AT5G26190
disease index	soil A in absence of Poa annua	QTL38	5	9152412	0.0177414	2.60527	6.32498	AT5G26180	AT5G26170	AT5G26190
disease index	soil A in absence of Poa annua	QTL38	5	9152420	0.0153707	2.41858	6.32498	AT5G26180	AT5G26170	AT5G26190
disease index	soil A in absence of Poa annua	QTL38	5	9152458	0.0238336	2.04139	6.32498	AT5G26180	AT5G26170	AT5G26190
disease index	soil A in absence of Poa annua	QTL38	5	9152466	0.00232363	2.67522	6.32498	AT5G26180	AT5G26170	AT5G26190
disease index	soil A in absence of Poa annua	QTL38	5	9152480	0.0657818	1.85711	6.32498	AT5G26180	AT5G26170	AT5G26190
disease index	soil A in absence of Poa annua	QTL38	5	9152499	0.0671312	1.03019	6.32498	AT5G26180	AT5G26170	AT5G26190
disease index	soil A in absence of Poa annua	QTL38	5	9152602	0.0107061	1.00056	6.32498	AT5G26180	AT5G26170	AT5G26190
disease index	soil A in absence of Poa annua	QTL38	5	9152703	0.00509844	1.29312	6.32498	AT5G26180	AT5G26170	AT5G26190
disease index	soil A in absence of Poa annua	QTL38	5	9152733	0.00842266	1.36767	6.32498	AT5G26180	AT5G26170	AT5G26190
disease index	soil A in absence of Poa annua	QTL38	5	9152756	0.0106335	1.341	6.32498	AT5G26180	AT5G26170	AT5G26190
disease index	soil A in absence of Poa annua	QTL38	5	9152932	0.000799767	2.43803	6.32498	AT5G26180	AT5G26170	AT5G26190
disease index	soil A in absence of Poa annua	QTL38	5	9152946	0.00810844	2.52909	6.32498	AT5G26180	AT5G26170	AT5G26190
disease index	soil A in absence of Poa annua	QTL38	5	9153487	0.00424955	2.90075	6.32498	AT5G26180	AT5G26170	AT5G26190
disease index	soil A in absence of Poa annua	QTL38	5	9153488	0.00505254	3.19724	6.32498	AT5G26180	AT5G26170	AT5G26190
disease index	soil A in absence of Poa annua	QTL38	5	9153526	6.95672e-05	5.35484	6.32498	#N/A	AT5G26180	AT5G26190
disease index	soil A in absence of Poa annua	QTL38	5	9153548	0.000734352	6.48893	6.32498	#N/A	AT5G26180	AT5G26190
disease index	soil A in absence of Poa annua	QTL38	5	9153662	0.00242162	7.10483	6.32498	AT5G26190	AT5G26180	AT5G26200
disease index	soil A in absence of Poa annua	QTL38	5	9153663	0.00115329	8.04289	6.32498	AT5G26190	AT5G26180	AT5G26200
disease index	soil A in absence of Poa annua	QTL38	5	9154048	0.0567087	7.28924	6.32498	AT5G26190	AT5G26180	AT5G26200
disease index	soil A in absence of Poa annua	QTL38	5	9154129	0.000694782	8.44739	6.32498	AT5G26190	AT5G26180	AT5G26200
disease index	soil A in absence of Poa annua	QTL39	5	23155237	0.0024987	0.602285	6.32498	AT5G57160	AT5G57150	AT5G57170
disease index	soil A in absence of Poa annua	QTL39	5	23155252	0.00190449	1.32251	6.32498	AT5G57160	AT5G57150	AT5G57170
disease index	soil A in absence of Poa annua	QTL39	5	23155396	0.000854743	2.39067	6.32498	AT5G57160	AT5G57150	AT5G57170
disease index	soil A in absence of Poa annua	QTL39	5	23156010	0.0115404	2.32845	6.32498	AT5G57160	AT5G57150	AT5G57170
disease index	soil A in absence of Poa annua	QTL39	5	23156074	0.00417853	2.70743	6.32498	AT5G57160	AT5G57150	AT5G57170
disease index	soil A in absence of Poa annua	QTL39	5	23156128	0.00110994	3.66213	6.32498	AT5G57160	AT5G57150	AT5G57170
disease index	soil A in absence of Poa annua	QTL39	5	23156302	0.00134573	4.53317	6.32498	AT5G57160	AT5G57150	AT5G57170
disease index	soil A in absence of Poa annua	QTL39	5	23156316	0.00463435	4.86718	6.32498	AT5G57160	AT5G57150	AT5G57170
disease index	soil A in absence of Poa annua	QTL39	5	23156345	0.00111364	5.82044	6.32498	AT5G57160	AT5G57150	AT5G57170
disease index	soil A in absence of Poa annua	QTL39	5	23156384	0.00246908	6.4279	6.32498	AT5G57160	AT5G57150	AT5G57170
disease index	soil A in absence of Poa annua	QTL39	5	23156396	0.00264476	7.00551	6.32498	AT5G57160	AT5G57150	AT5G57170
disease index	soil A in absence of Poa annua	QTL39	5	23156460	0.00115148	7.94426	6.32498	AT5G57160	AT5G57150	AT5G57170
disease index	soil A in absence of Poa annua	QTL39	5	23156475	0.00156897	8.74864	6.32498	AT5G57160	AT5G57150	AT5G57170
disease index	soil A in absence of Poa annua	QTL39	5	23156508	0.0016952	9.51942	6.32498	AT5G57160	AT5G57150	AT5G57170
disease index	soil A in absence of Poa annua	QTL39	5	23156509	0.0016952	10.2902	6.32498	AT5G57160	AT5G57150	AT5G57170
disease index	soil A in absence of Poa annua	QTL39	5	23156544	0.000467781	11.6202	6.32498	AT5G57160	AT5G57150	AT5G57170
disease index	soil A in absence of Poa annua	QTL39	5	23156565	0.00050165	12.9198	6.32498	AT5G57160	AT5G57150	AT5G57170
disease index	soil A in absence of Poa annua	QTL39	5	23156615	0.000424579	14.2918	6.32498	AT5G57160	AT5G57150	AT5G57170
disease index	soil A in absence of Poa annua	QTL39	5	23156626	0.000332879	15.7695	6.32498	AT5G57160	AT5G57150	AT5G57170
disease index	soil A in absence of Poa annua	QTL39	5	23156707	0.00137165	16.6323	6.32498	AT5G57160	AT5G57150	AT5G57170
disease index	soil A in absence of Poa annua	QTL39	5	23156731	0.00127955	17.5252	6.32498	AT5G57160	AT5G57150	AT5G57170
disease index	soil A in absence of Poa annua	QTL39	5	23156761	0.00166838	18.3029	6.32498	AT5G57160	AT5G57150	AT5G57170
disease index	soil A in absence of Poa annua	QTL39	5	23156807	0.00141837	19.1511	6.32498	AT5G57160	AT5G57150	AT5G57170
disease index	soil A in absence of Poa annua	QTL39	5	23156819	0.00107093	20.1214	6.32498	AT5G57160	AT5G57150	AT5G57170
disease index	soil A in absence of Poa annua	QTL39	5	23156823	0.00107093	21.0916	6.32498	AT5G57160	AT5G57150	AT5G57170
disease index	soil A in absence of Poa annua	QTL39	5	23156827	0.00107474	22.0603	6.32498	AT5G57160	AT5G57150	AT5G57170
disease index	soil A in absence of Poa annua	QTL39	5	23156835	0.00101974	23.0518	6.32498	AT5G57160	AT5G57150	AT5G57170
disease index	soil A in absence of Poa annua	QTL39	5	23157450	0.001989	23.7532	6.32498	AT5G57160	AT5G57150	AT5G57170
disease index	soil A in absence of Poa annua	QTL39	5	23157605	0.000238119	25.3764	6.32498	AT5G57160	AT5G57150	AT5G57170
disease index	soil A in absence of Poa annua	QTL39	5	23157610	0.0124598	25.2809	6.32498	AT5G57160	AT5G57150	AT5G57170
disease index	soil A in absence of Poa annua	QTL39	5	23157648	0.577444	23.5194	6.32498	AT5G57160	AT5G57150	AT5G57170
disease index	soil A in absence of Poa annua	QTL39	5	23157650	0.00126379	24.4177	6.32498	AT5G57160	AT5G57150	AT5G57170
disease index	soil A in absence of Poa annua	QTL39	5	23157714	0.00260838	25.0013	6.32498	AT5G57160	AT5G57150	AT5G57170
disease index	soil A in absence of Poa annua	QTL39	5	23157748	0.00405717	25.3931	6.32498	AT5G57160	AT5G57150	AT5G57170
disease index	soil A in absence of Poa annua	QTL39	5	23157761	0.00209416	26.0721	6.32498	AT5G57160	AT5G57150	AT5G57170
disease index	soil A in absence of Poa annua	QTL39	5	23157768	0.00197048	26.7775	6.32498	AT5G57160	AT5G57150	AT5G57170
disease index	soil A in absence of Poa annua	QTL39	5	23157774	0.00197048	27.4829	6.32498	AT5G57160	AT5G57150	AT5G57170
disease index	soil A in absence of Poa annua	QTL39	5	23157837	0.00172921	28.2451	6.32498	AT5G57160	AT5G57150	AT5G57170
disease index	soil A in absence of Poa annua	QTL39	5	23157864	0.00229029	28.8852	6.32498	AT5G57160	AT5G57150	AT5G57170
disease index	soil A in absence of Poa annua	QTL39	5	23157912	0.0004587	30.2237	6.32498	AT5G57160	AT5G57150	AT5G57170
disease index	soil A in absence of Poa annua	QTL39	5	23157925	0.000480871	31.5416	6.32498	AT5G57160	AT5G57150	AT5G57170
disease index	soil A in absence of Poa annua	QTL39	5	23158049	0.00194941	32.2517	6.32498	AT5G57160	AT5G57150	AT5G57170
disease index	soil A in absence of Poa annua	QTL39	5	23158164	0.00159458	33.0491	6.32498	AT5G57160	AT5G57150	AT5G57170
disease index	soil A in absence of Poa annua	QTL39	5	23158249	0.000964838	34.0646	6.32498	AT5G57160	AT5G57150	AT5G57170
disease index	soil A in absence of Poa annua	QTL39	5	23158260	0.000218111	35.726	6.32498	AT5G57160	AT5G57150	AT5G57170
disease index	soil A in absence of Poa annua	QTL39	5	23158278	0.00131795	36.6061	6.32498	AT5G57160	AT5G57150	AT5G57170
disease index	soil A in absence of Poa annua	QTL39	5	23158284	0.00139519	37.4614	6.32498	AT5G57160	AT5G57150	AT5G57170
disease index	soil A in absence of Poa annua	QTL39	5	23158287	0.00122591	38.373	6.32498	AT5G57160	AT5G57150	AT5G57170
disease index	soil A in absence of Poa annua	QTL39	5	23158438	0.00151562	39.1924	6.32498	AT5G57160	AT5G57150	AT5G57170
disease index	soil A in absence of Poa annua	QTL39	5	23158456	0.0757156	38.3132	6.32498	AT5G57160	AT5G57150	AT5G57170
disease index	soil A in absence of Poa annua	QTL39	5	23158465	0.00137082	39.1762	6.32498	AT5G57160	AT5G57150	AT5G57170
disease index	soil A in absence of Poa annua	QTL39	5	23158489	0.00262103	39.7577	6.32498	AT5G57160	AT5G57150	AT5G57170
disease index	soil A in absence of Poa annua	QTL39	5	23158498	0.000984336	40.7646	6.32498	AT5G57160	AT5G57150	AT5G57170
disease index	soil A in absence of Poa annua	QTL39	5	23158529	0.0224953	40.4125	6.32498	AT5G57160	AT5G57150	AT5G57170
disease index	soil A in absence of Poa annua	QTL39	5	23158650	0.00290928	40.9487	6.32498	AT5G57160	AT5G57150	AT5G57170
disease index	soil A in absence of Poa annua	QTL39	5	23158653	0.00241421	41.566	6.32498	AT5G57160	AT5G57150	AT5G57170
disease index	soil A in absence of Poa annua	QTL39	5	23158667	0.00408884	41.9544	6.32498	AT5G57160	AT5G57150	AT5G57170
disease index	soil A in absence of Poa annua	QTL39	5	23158825	0.0157234	41.7578	6.32498	AT5G57160	AT5G57150	AT5G57170
disease index	soil A in absence of Poa annua	QTL39	5	23158840	0.0182791	41.4959	6.32498	AT5G57160	AT5G57150	AT5G57170
disease index	soil A in absence of Poa annua	QTL39	5	23158843	0.0128485	41.387	6.32498	AT5G57160	AT5G57150	AT5G57170
disease index	soil A in absence of Poa annua	QTL39	5	23159111	0.00824185	41.471	6.32498	AT5G57160	AT5G57150	AT5G57170
disease index	soil A in absence of Poa annua	QTL39	5	23159142	0.00722981	41.6118	6.32498	AT5G57160	AT5G57150	AT5G57170
disease index	soil A in absence of Poa annua	QTL39	5	23159412	0.00155945	42.4189	6.32498	AT5G57160	AT5G57150	AT5G57170
disease index	soil A in absence of Poa annua	QTL39	5	23159424	0.00248755	43.0231	6.32498	AT5G57160	AT5G57150	AT5G57170
disease index	soil A in absence of Poa annua	QTL39	5	23159426	0.00296191	43.5515	6.32498	AT5G57160	AT5G57150	AT5G57170
disease index	soil A in absence of Poa annua	QTL39	5	23159438	0.00288699	44.0911	6.32498	AT5G57160	AT5G57150	AT5G57170
disease index	soil A in absence of Poa annua	QTL39	5	23159444	0.00330669	44.5717	6.32498	AT5G57160	AT5G57150	AT5G57170
disease index	soil A in absence of Poa annua	QTL39	5	23159644	0.00672665	44.7439	6.32498	AT5G57160	AT5G57150	AT5G57170
disease index	soil A in absence of Poa annua	QTL39	5	23159656	0.351478	43.198	6.32498	AT5G57160	AT5G57150	AT5G57170
disease index	soil A in absence of Poa annua	QTL39	5	23159675	0.00251809	43.7969	6.32498	AT5G57160	AT5G57150	AT5G57170
disease index	soil A in absence of Poa annua	QTL39	5	23159800	0.000634001	44.9948	6.32498	AT5G57160	AT5G57150	AT5G57170
disease index	soil A in absence of Poa annua	QTL39	5	23159802	0.000446553	46.345	6.32498	AT5G57160	AT5G57150	AT5G57170
disease index	soil A in absence of Poa annua	QTL39	5	23159882	0.0312197	45.8505	6.32498	AT5G57160	AT5G57150	AT5G57170
disease index	soil A in absence of Poa annua	QTL39	5	23159897	0.00169334	46.6218	6.32498	AT5G57160	AT5G57150	AT5G57170
disease index	soil A in absence of Poa annua	QTL39	5	23160052	0.00142202	47.4689	6.32498	AT5G57160	AT5G57150	AT5G57170
disease index	soil A in absence of Poa annua	QTL39	5	23160101	0.00129319	48.3572	6.32498	AT5G57160	AT5G57150	AT5G57170
disease index	soil A in absence of Poa annua	QTL39	5	23160209	0.00120953	49.2746	6.32498	AT5G57160	AT5G57150	AT5G57170
disease index	soil A in absence of Poa annua	QTL39	5	23160302	0.279471	47.8283	6.32498	AT5G57160	AT5G57150	AT5G57170
disease index	soil A in absence of Poa annua	QTL39	5	23160405	0.513682	46.1176	6.32498	AT5G57160	AT5G57150	AT5G57170
disease index	soil A in absence of Poa annua	QTL39	5	23160503	0.00204784	46.8063	6.32498	AT5G57160	AT5G57150	AT5G57170
disease index	soil A in absence of Poa annua	QTL39	5	23160510	0.0100018	46.8062	6.32498	AT5G57160	AT5G57150	AT5G57170
disease index	soil A in absence of Poa annua	QTL39	5	23160525	0.000475922	48.1287	6.32498	AT5G57160	AT5G57150	AT5G57170
disease index	soil A in absence of Poa annua	QTL39	5	23160553	0.000500485	49.4293	6.32498	AT5G57160	AT5G57150	AT5G57170
disease index	soil A in absence of Poa annua	QTL39	5	23160617	0.0347684	48.8881	6.32498	AT5G57160	AT5G57150	AT5G57170
disease index	soil A in absence of Poa annua	QTL39	5	23160623	0.00259304	49.4743	6.32498	AT5G57160	AT5G57150	AT5G57170
disease index	soil A in absence of Poa annua	QTL39	5	23160682	0.00146128	50.3095	6.32498	AT5G57160	AT5G57150	AT5G57170
disease index	soil A in absence of Poa annua	QTL39	5	23160712	0.00156008	51.1164	6.32498	AT5G57160	AT5G57150	AT5G57170
disease index	soil A in absence of Poa annua	QTL39	5	23160757	0.686679	49.2796	6.32498	AT5G57160	AT5G57150	AT5G57170
disease index	soil A in absence of Poa annua	QTL39	5	23160785	0.00395086	49.6829	6.32498	AT5G57160	AT5G57150	AT5G57170
disease index	soil A in absence of Poa annua	QTL39	5	23160973	0.430066	48.0494	6.32498	AT5G57160	AT5G57150	AT5G57170
disease index	soil A in absence of Poa annua	QTL39	5	23161240	0.00226684	48.694	6.32498	AT5G57160	AT5G57150	AT5G57170
disease index	soil A in absence of Poa annua	QTL39	5	23161371	0.0023666	49.3199	6.32498	AT5G57160	AT5G57150	AT5G57170
disease index	soil A in absence of Poa annua	QTL39	5	23161452	0.000852278	50.3893	6.32498	AT5G57160	AT5G57150	AT5G57170
disease index	soil A in absence of Poa annua	QTL39	5	23161479	0.000407376	51.7793	6.32498	AT5G57160	AT5G57150	AT5G57170
disease index	soil A in absence of Poa annua	QTL39	5	23161500	0.000447936	53.1281	6.32498	AT5G57160	AT5G57150	AT5G57170
disease index	soil A in absence of Poa annua	QTL39	5	23161530	0.00259245	53.7144	6.32498	AT5G57160	AT5G57150	AT5G57170
disease index	soil A in absence of Poa annua	QTL39	5	23161614	0.00133538	54.5888	6.32498	AT5G57160	AT5G57150	AT5G57170
disease index	soil A in absence of Poa annua	QTL39	5	23161828	0.00288048	55.1293	6.32498	#N/A	AT5G57160	AT5G57170
disease index	soil A in absence of Poa annua	QTL39	5	23161886	0.121494	54.0447	6.32498	#N/A	AT5G57160	AT5G57170
disease index	soil A in absence of Poa annua	QTL39	5	23162006	0.00284553	54.5906	6.32498	#N/A	AT5G57160	AT5G57170
disease index	soil A in absence of Poa annua	QTL39	5	23162036	0.128594	53.4814	6.32498	#N/A	AT5G57160	AT5G57170
disease index	soil A in absence of Poa annua	QTL39	5	23162231	0.00233713	54.1127	6.32498	AT5G57170	AT5G57160	AT5G57180
disease index	soil A in absence of Poa annua	QTL39	5	23162250	0.00161139	54.9055	6.32498	AT5G57170	AT5G57160	AT5G57180
disease index	soil A in absence of Poa annua	QTL39	5	23162347	0.001147	55.8459	6.32498	AT5G57170	AT5G57160	AT5G57180
disease index	soil B in presence of Poa annua	QTL1	1	1504091	1.11718	1.11718	5.90056	#N/A	AT1G05190	AT1G05200
disease index	soil B in presence of Poa annua	QTL1	1	1504236	1.39601	2.51319	5.90056	#N/A	AT1G05190	AT1G05200
disease index	soil B in presence of Poa annua	QTL1	1	1504266	0.100155	2.61335	5.90056	#N/A	AT1G05190	AT1G05200
disease index	soil B in presence of Poa annua	QTL1	1	1504543	-1.74873	0.864614	5.90056	#N/A	AT1G05190	AT1G05200
disease index	soil B in presence of Poa annua	QTL1	1	1504565	1.32628	2.19089	5.90056	#N/A	AT1G05190	AT1G05200
disease index	soil B in presence of Poa annua	QTL1	1	1504998	0.776842	2.96773	5.90056	AT1G05200	AT1G05190	AT1G05205
disease index	soil B in presence of Poa annua	QTL1	1	1505019	0.68187	3.6496	5.90056	AT1G05200	AT1G05190	AT1G05205
disease index	soil B in presence of Poa annua	QTL1	1	1505103	-1.61753	2.03207	5.90056	AT1G05200	AT1G05190	AT1G05205
disease index	soil B in presence of Poa annua	QTL1	1	1505757	1.08588	3.11795	5.90056	AT1G05200	AT1G05190	AT1G05205
disease index	soil B in presence of Poa annua	QTL1	1	1505770	0.9168	4.03475	5.90056	AT1G05200	AT1G05190	AT1G05205
disease index	soil B in presence of Poa annua	QTL1	1	1505796	1.0821	5.11685	5.90056	AT1G05200	AT1G05190	AT1G05205
disease index	soil B in presence of Poa annua	QTL1	1	1506061	1.54976	6.66661	5.90056	AT1G05200	AT1G05190	AT1G05205
disease index	soil B in presence of Poa annua	QTL1	1	1506082	1.18929	7.8559	5.90056	AT1G05200	AT1G05190	AT1G05205
disease index	soil B in presence of Poa annua	QTL2	1	4222207	1.85292	1.85292	5.90056	AT1G12400	AT1G12390	AT1G12410
disease index	soil B in presence of Poa annua	QTL2	1	4222233	1.82252	3.67544	5.90056	AT1G12400	AT1G12390	AT1G12410
disease index	soil B in presence of Poa annua	QTL2	1	4222235	1.888	5.56344	5.90056	AT1G12400	AT1G12390	AT1G12410
disease index	soil B in presence of Poa annua	QTL2	1	4222265	-0.440675	5.12276	5.90056	AT1G12400	AT1G12390	AT1G12410
disease index	soil B in presence of Poa annua	QTL2	1	4222273	-0.405929	4.71683	5.90056	AT1G12400	AT1G12390	AT1G12410
disease index	soil B in presence of Poa annua	QTL2	1	4222519	-0.588795	4.12804	5.90056	AT1G12400	AT1G12390	AT1G12410
disease index	soil B in presence of Poa annua	QTL2	1	4222534	-0.632544	3.49549	5.90056	AT1G12400	AT1G12390	AT1G12410
disease index	soil B in presence of Poa annua	QTL2	1	4222546	-0.434917	3.06057	5.90056	AT1G12400	AT1G12390	AT1G12410
disease index	soil B in presence of Poa annua	QTL2	1	4222929	1.22717	4.28775	5.90056	#N/A	AT1G12400	AT1G12410
disease index	soil B in presence of Poa annua	QTL2	1	4222972	1.32207	5.60981	5.90056	#N/A	AT1G12400	AT1G12410
disease index	soil B in presence of Poa annua	QTL2	1	4223068	-1.81874	3.79107	5.90056	AT1G12410	AT1G12400	AT1G12411
disease index	soil B in presence of Poa annua	QTL2	1	4223069	-1.73062	2.06045	5.90056	AT1G12410	AT1G12400	AT1G12411
disease index	soil B in presence of Poa annua	QTL2	1	4223146	1.44112	3.50157	5.90056	AT1G12410	AT1G12400	AT1G12411
disease index	soil B in presence of Poa annua	QTL2	1	4223195	1.80311	5.30468	5.90056	AT1G12410	AT1G12400	AT1G12411
disease index	soil B in presence of Poa annua	QTL2	1	4223287	1.22454	6.52922	5.90056	AT1G12410	AT1G12400	AT1G12411
disease index	soil B in presence of Poa annua	QTL2	1	4223296	2.2171	8.74632	5.90056	AT1G12410	AT1G12400	AT1G12411
disease index	soil B in presence of Poa annua	QTL2	1	4223364	-1.00888	7.73744	5.90056	AT1G12410	AT1G12400	AT1G12411
disease index	soil B in presence of Poa annua	QTL2	1	4223428	0.770839	8.50828	5.90056	AT1G12410	AT1G12400	AT1G12411
disease index	soil B in presence of Poa annua	QTL2	1	4223450	-1.03696	7.47131	5.90056	AT1G12410	AT1G12400	AT1G12411
disease index	soil B in presence of Poa annua	QTL2	1	4223490	0.731531	8.20285	5.90056	AT1G12410	AT1G12400	AT1G12411
disease index	soil B in presence of Poa annua	QTL2	1	4223534	0.925239	9.12808	5.90056	AT1G12410	AT1G12400	AT1G12411
disease index	soil B in presence of Poa annua	QTL2	1	4223807	0.836377	9.96446	5.90056	AT1G12410	AT1G12400	AT1G12411
disease index	soil B in presence of Poa annua	QTL2	1	4223858	-0.736157	9.2283	5.90056	AT1G12410	AT1G12400	AT1G12411
disease index	soil B in presence of Poa annua	QTL2	1	4223873	-0.69824	8.53006	5.90056	AT1G12410	AT1G12400	AT1G12411
disease index	soil B in presence of Poa annua	QTL2	1	4223882	-0.911397	7.61867	5.90056	AT1G12410	AT1G12400	AT1G12411
disease index	soil B in presence of Poa annua	QTL2	1	4224440	1.23779	8.85645	5.90056	AT1G12410	AT1G12400	AT1G12411
disease index	soil B in presence of Poa annua	QTL2	1	4224478	1.87452	10.731	5.90056	AT1G12410	AT1G12400	AT1G12411
disease index	soil B in presence of Poa annua	QTL2	1	4224496	1.95967	12.6906	5.90056	AT1G12410	AT1G12400	AT1G12411
disease index	soil B in presence of Poa annua	QTL2	1	4224533	1.92672	14.6174	5.90056	AT1G12410	AT1G12400	AT1G12411
disease index	soil B in presence of Poa annua	QTL2	1	4224588	0.350114	14.9675	5.90056	AT1G12410	AT1G12400	AT1G12411
disease index	soil B in presence of Poa annua	QTL2	1	4224734	-1.86466	13.1028	5.90056	AT1G12410	AT1G12400	AT1G12411
disease index	soil B in presence of Poa annua	QTL2	1	4224744	0.776376	13.8792	5.90056	AT1G12410	AT1G12400	AT1G12411
disease index	soil B in presence of Poa annua	QTL2	1	4224766	-1.66602	12.2132	5.90056	AT1G12410	AT1G12400	AT1G12411
disease index	soil B in presence of Poa annua	QTL2	1	4225017	1.22576	13.4389	5.90056	AT1G12410	AT1G12400	AT1G12411
disease index	soil B in presence of Poa annua	QTL2	1	4225041	1.40051	14.8394	5.90056	AT1G12410	AT1G12400	AT1G12411
disease index	soil B in presence of Poa annua	QTL2	1	4225054	1.3056	16.145	5.90056	AT1G12410	AT1G12400	AT1G12411
disease index	soil B in presence of Poa annua	QTL2	1	4225153	1.21399	17.359	5.90056	#N/A	AT1G12410	AT1G12411
disease index	soil B in presence of Poa annua	QTL2	1	4225158	1.15633	18.5154	5.90056	#N/A	AT1G12410	AT1G12411
disease index	soil B in presence of Poa annua	QTL2	1	4225163	1.19583	19.7112	5.90056	#N/A	AT1G12410	AT1G12411
disease index	soil B in presence of Poa annua	QTL2	1	4225424	1.97261	21.6838	5.90056	AT1G12411	AT1G12410	AT1G12420
disease index	soil B in presence of Poa annua	QTL3	2	7303024	0.264902	0.264902	5.56626	AT2G16850	AT2G16835	AT2G16860
disease index	soil B in presence of Poa annua	QTL3	2	7303084	-0.0250781	0.239824	5.56626	AT2G16850	AT2G16835	AT2G16860
disease index	soil B in presence of Poa annua	QTL3	2	7303147	0.740619	0.980443	5.56626	AT2G16850	AT2G16835	AT2G16860
disease index	soil B in presence of Poa annua	QTL3	2	7303171	0.650823	1.63127	5.56626	AT2G16850	AT2G16835	AT2G16860
disease index	soil B in presence of Poa annua	QTL3	2	7303205	0.500568	2.13183	5.56626	AT2G16850	AT2G16835	AT2G16860
disease index	soil B in presence of Poa annua	QTL3	2	7303250	0.0437319	2.17557	5.56626	AT2G16850	AT2G16835	AT2G16860
disease index	soil B in presence of Poa annua	QTL3	2	7303275	-1.61777	0.557798	5.56626	AT2G16850	AT2G16835	AT2G16860
disease index	soil B in presence of Poa annua	QTL3	2	7303282	0.525456	1.08325	5.56626	AT2G16850	AT2G16835	AT2G16860
disease index	soil B in presence of Poa annua	QTL3	2	7303293	-0.123925	0.959329	5.56626	AT2G16850	AT2G16835	AT2G16860
disease index	soil B in presence of Poa annua	QTL3	2	7303362	0.750153	1.70948	5.56626	AT2G16850	AT2G16835	AT2G16860
disease index	soil B in presence of Poa annua	QTL3	2	7303367	0.853081	2.56256	5.56626	AT2G16850	AT2G16835	AT2G16860
disease index	soil B in presence of Poa annua	QTL3	2	7303387	1.01893	3.5815	5.56626	AT2G16850	AT2G16835	AT2G16860
disease index	soil B in presence of Poa annua	QTL3	2	7303388	0.959376	4.54087	5.56626	AT2G16850	AT2G16835	AT2G16860
disease index	soil B in presence of Poa annua	QTL3	2	7303390	0.992214	5.53309	5.56626	AT2G16850	AT2G16835	AT2G16860
disease index	soil B in presence of Poa annua	QTL3	2	7303470	0.0125629	5.54565	5.56626	#N/A	AT2G16850	AT2G16860
disease index	soil B in presence of Poa annua	QTL3	2	7303508	0.487082	6.03273	5.56626	#N/A	AT2G16850	AT2G16860
disease index	soil B in presence of Poa annua	QTL4	2	12917534	0.816158	0.816158	5.56626	#N/A	AT2G30290	AT2G30300
disease index	soil B in presence of Poa annua	QTL4	2	12917608	1.56046	2.37662	5.56626	#N/A	AT2G30290	AT2G30300
disease index	soil B in presence of Poa annua	QTL4	2	12917644	1.26592	3.64254	5.56626	#N/A	AT2G30290	AT2G30300
disease index	soil B in presence of Poa annua	QTL4	2	12917682	1.83488	5.47742	5.56626	#N/A	AT2G30290	AT2G30300
disease index	soil B in presence of Poa annua	QTL4	2	12917690	1.53132	7.00874	5.56626	#N/A	AT2G30290	AT2G30300
disease index	soil B in presence of Poa annua	QTL4	2	12917744	1.587	8.59573	5.56626	#N/A	AT2G30290	AT2G30300
disease index	soil B in presence of Poa annua	QTL4	2	12917751	0.746678	9.34241	5.56626	#N/A	AT2G30290	AT2G30300
disease index	soil B in presence of Poa annua	QTL4	2	12917811	1.50712	10.8495	5.56626	#N/A	AT2G30290	AT2G30300
disease index	soil B in presence of Poa annua	QTL4	2	12917839	1.53702	12.3866	5.56626	#N/A	AT2G30290	AT2G30300
disease index	soil B in presence of Poa annua	QTL4	2	12917853	1.51074	13.8973	5.56626	#N/A	AT2G30290	AT2G30300
disease index	soil B in presence of Poa annua	QTL4	2	12917906	1.00553	14.9028	5.56626	#N/A	AT2G30290	AT2G30300
disease index	soil B in presence of Poa annua	QTL4	2	12917915	0.886698	15.7895	5.56626	#N/A	AT2G30290	AT2G30300
disease index	soil B in presence of Poa annua	QTL4	2	12917959	0.801035	16.5906	5.56626	#N/A	AT2G30290	AT2G30300
disease index	soil B in presence of Poa annua	QTL4	2	12917965	0.677495	17.268	5.56626	#N/A	AT2G30290	AT2G30300
disease index	soil B in presence of Poa annua	QTL4	2	12917981	1.33051	18.5986	5.56626	#N/A	AT2G30290	AT2G30300
disease index	soil B in presence of Poa annua	QTL4	2	12917993	0.607053	19.2056	5.56626	#N/A	AT2G30290	AT2G30300
disease index	soil B in presence of Poa annua	QTL4	2	12918024	1.05856	20.2642	5.56626	#N/A	AT2G30290	AT2G30300
disease index	soil B in presence of Poa annua	QTL4	2	12918045	0.855006	21.1192	5.56626	#N/A	AT2G30290	AT2G30300
disease index	soil B in presence of Poa annua	QTL4	2	12918100	-1.09175	20.0274	5.56626	#N/A	AT2G30290	AT2G30300
disease index	soil B in presence of Poa annua	QTL4	2	12918166	0.839704	20.8671	5.56626	#N/A	AT2G30290	AT2G30300
disease index	soil B in presence of Poa annua	QTL4	2	12918208	0.976895	21.844	5.56626	#N/A	AT2G30290	AT2G30300
disease index	soil B in presence of Poa annua	QTL4	2	12918212	0.494315	22.3383	5.56626	#N/A	AT2G30290	AT2G30300
disease index	soil B in presence of Poa annua	QTL4	2	12918240	1.10917	23.4475	5.56626	#N/A	AT2G30290	AT2G30300
disease index	soil B in presence of Poa annua	QTL4	2	12918253	0.241572	23.6891	5.56626	#N/A	AT2G30290	AT2G30300
disease index	soil B in presence of Poa annua	QTL4	2	12918264	0.682548	24.3716	5.56626	#N/A	AT2G30290	AT2G30300
disease index	soil B in presence of Poa annua	QTL4	2	12918323	-0.676078	23.6955	5.56626	#N/A	AT2G30290	AT2G30300
disease index	soil B in presence of Poa annua	QTL4	2	12918356	-0.218371	23.4772	5.56626	#N/A	AT2G30290	AT2G30300
disease index	soil B in presence of Poa annua	QTL4	2	12918380	-0.361823	23.1154	5.56626	#N/A	AT2G30290	AT2G30300
disease index	soil B in presence of Poa annua	QTL4	2	12918431	1.42921	24.5446	5.56626	#N/A	AT2G30290	AT2G30300
disease index	soil B in presence of Poa annua	QTL4	2	12918435	1.34452	25.8891	5.56626	#N/A	AT2G30290	AT2G30300
disease index	soil B in presence of Poa annua	QTL4	2	12918438	1.34452	27.2336	5.56626	#N/A	AT2G30290	AT2G30300
disease index	soil B in presence of Poa annua	QTL4	2	12918484	0.79735	28.031	5.56626	#N/A	AT2G30290	AT2G30300
disease index	soil B in presence of Poa annua	QTL4	2	12918585	1.36976	29.4007	5.56626	#N/A	AT2G30290	AT2G30300
disease index	soil B in presence of Poa annua	QTL4	2	12918607	1.32686	30.7276	5.56626	#N/A	AT2G30290	AT2G30300
disease index	soil B in presence of Poa annua	QTL4	2	12918731	-0.179233	30.5483	5.56626	#N/A	AT2G30290	AT2G30300
disease index	soil B in presence of Poa annua	QTL4	2	12919009	0.595229	31.1436	5.56626	#N/A	AT2G30290	AT2G30300
disease index	soil B in presence of Poa annua	QTL4	2	12919013	0.595229	31.7388	5.56626	#N/A	AT2G30290	AT2G30300
disease index	soil B in presence of Poa annua	QTL5	2	16681717	1.11363	1.11363	5.56626	AT2G39960	AT2G39950	AT2G39970
disease index	soil B in presence of Poa annua	QTL5	2	16681897	0.0400237	1.15366	5.56626	AT2G39960	AT2G39950	AT2G39970
disease index	soil B in presence of Poa annua	QTL5	2	16681975	0.106488	1.26015	5.56626	AT2G39960	AT2G39950	AT2G39970
disease index	soil B in presence of Poa annua	QTL5	2	16682010	0.647502	1.90765	5.56626	AT2G39960	AT2G39950	AT2G39970
disease index	soil B in presence of Poa annua	QTL5	2	16682029	1.08281	2.99046	5.56626	AT2G39960	AT2G39950	AT2G39970
disease index	soil B in presence of Poa annua	QTL5	2	16682032	1.40151	4.39197	5.56626	AT2G39960	AT2G39950	AT2G39970
disease index	soil B in presence of Poa annua	QTL5	2	16682039	0.760979	5.15295	5.56626	AT2G39960	AT2G39950	AT2G39970
disease index	soil B in presence of Poa annua	QTL5	2	16682081	1.18056	6.3335	5.56626	AT2G39960	AT2G39950	AT2G39970
disease index	soil B in presence of Poa annua	QTL5	2	16682090	0.994594	7.3281	5.56626	AT2G39960	AT2G39950	AT2G39970
disease index	soil B in presence of Poa annua	QTL5	2	16682108	0.300842	7.62894	5.56626	AT2G39960	AT2G39950	AT2G39970
disease index	soil B in presence of Poa annua	QTL5	2	16682116	0.455687	8.08463	5.56626	AT2G39960	AT2G39950	AT2G39970
disease index	soil B in presence of Poa annua	QTL6	2	16752432	0.810887	0.810887	5.56626	AT2G40116	AT2G40113	AT2G40120
disease index	soil B in presence of Poa annua	QTL6	2	16752497	1.04176	1.85264	5.56626	AT2G40116	AT2G40113	AT2G40120
disease index	soil B in presence of Poa annua	QTL6	2	16752549	1.56567	3.41831	5.56626	AT2G40116	AT2G40113	AT2G40120
disease index	soil B in presence of Poa annua	QTL6	2	16752552	1.46207	4.88038	5.56626	AT2G40116	AT2G40113	AT2G40120
disease index	soil B in presence of Poa annua	QTL6	2	16752792	-1.80107	3.07931	5.56626	AT2G40116	AT2G40113	AT2G40120
disease index	soil B in presence of Poa annua	QTL6	2	16752817	0.170761	3.25007	5.56626	AT2G40116	AT2G40113	AT2G40120
disease index	soil B in presence of Poa annua	QTL6	2	16752864	1.94821	5.19828	5.56626	AT2G40116	AT2G40113	AT2G40120
disease index	soil B in presence of Poa annua	QTL6	2	16752907	-1.77854	3.41974	5.56626	AT2G40116	AT2G40113	AT2G40120
disease index	soil B in presence of Poa annua	QTL6	2	16752921	1.9914	5.41114	5.56626	AT2G40116	AT2G40113	AT2G40120
disease index	soil B in presence of Poa annua	QTL6	2	16752939	1.57234	6.98348	5.56626	AT2G40116	AT2G40113	AT2G40120
disease index	soil B in presence of Poa annua	QTL6	2	16752975	2.42473	9.40821	5.56626	AT2G40116	AT2G40113	AT2G40120
disease index	soil B in presence of Poa annua	QTL6	2	16752978	2.42677	11.835	5.56626	AT2G40116	AT2G40113	AT2G40120
disease index	soil B in presence of Poa annua	QTL6	2	16753022	2.05105	13.886	5.56626	AT2G40116	AT2G40113	AT2G40120
disease index	soil B in presence of Poa annua	QTL6	2	16753036	2.22329	16.1093	5.56626	AT2G40116	AT2G40113	AT2G40120
disease index	soil B in presence of Poa annua	QTL6	2	16753097	0.179744	16.2891	5.56626	AT2G40116	AT2G40113	AT2G40120
disease index	soil B in presence of Poa annua	QTL7	2	19079918	1.52891	1.52891	5.56626	AT2G46490	AT2G46480	AT2G46493
disease index	soil B in presence of Poa annua	QTL7	2	19079925	2.57329	4.10221	5.56626	AT2G46490	AT2G46480	AT2G46493
disease index	soil B in presence of Poa annua	QTL7	2	19080287	-1.72701	2.3752	5.56626	AT2G46493	AT2G46490	AT2G46494
disease index	soil B in presence of Poa annua	QTL7	2	19080311	-0.416869	1.95833	5.56626	AT2G46493	AT2G46490	AT2G46494
disease index	soil B in presence of Poa annua	QTL7	2	19080317	-0.0486964	1.90964	5.56626	AT2G46493	AT2G46490	AT2G46494
disease index	soil B in presence of Poa annua	QTL7	2	19080327	-1.35134	0.558293	5.56626	AT2G46493	AT2G46490	AT2G46494
disease index	soil B in presence of Poa annua	QTL7	2	19080607	1.31384	1.87213	5.56626	AT2G46493	AT2G46490	AT2G46494
disease index	soil B in presence of Poa annua	QTL7	2	19080709	0.83915	2.71128	5.56626	AT2G46493	AT2G46490	AT2G46494
disease index	soil B in presence of Poa annua	QTL7	2	19080795	1.21583	3.92711	5.56626	AT2G46493	AT2G46490	AT2G46494
disease index	soil B in presence of Poa annua	QTL7	2	19080838	1.54323	5.47035	5.56626	AT2G46493	AT2G46490	AT2G46494
disease index	soil B in presence of Poa annua	QTL7	2	19080860	-1.42996	4.04039	5.56626	AT2G46493	AT2G46490	AT2G46494
disease index	soil B in presence of Poa annua	QTL7	2	19080877	-1.44248	2.59791	5.56626	AT2G46493	AT2G46490	AT2G46494
disease index	soil B in presence of Poa annua	QTL7	2	19080915	1.32381	3.92171	5.56626	AT2G46493	AT2G46490	AT2G46494
disease index	soil B in presence of Poa annua	QTL7	2	19080959	1.3928	5.31452	5.56626	AT2G46493	AT2G46490	AT2G46494
disease index	soil B in presence of Poa annua	QTL7	2	19080988	1.41724	6.73176	5.56626	AT2G46493	AT2G46490	AT2G46494
disease index	soil B in presence of Poa annua	QTL7	2	19080990	1.26126	7.99301	5.56626	AT2G46493	AT2G46490	AT2G46494
disease index	soil B in presence of Poa annua	QTL7	2	19081064	1.72782	9.72083	5.56626	AT2G46493	AT2G46490	AT2G46494
disease index	soil B in presence of Poa annua	QTL7	2	19081130	2.4211	12.1419	5.56626	AT2G46493	AT2G46490	AT2G46494
disease index	soil B in presence of Poa annua	QTL7	2	19081183	1.44915	13.5911	5.56626	AT2G46493	AT2G46490	AT2G46494
disease index	soil B in presence of Poa annua	QTL7	2	19081221	1.4225	15.0136	5.56626	AT2G46493	AT2G46490	AT2G46494
disease index	soil B in presence of Poa annua	QTL7	2	19081327	-1.71851	13.2951	5.56626	AT2G46493	AT2G46490	AT2G46494
disease index	soil B in presence of Poa annua	QTL7	2	19081376	1.83832	15.1334	5.56626	AT2G46493	AT2G46490	AT2G46494
disease index	soil B in presence of Poa annua	QTL7	2	19081380	-0.921534	14.2119	5.56626	AT2G46493	AT2G46490	AT2G46494
disease index	soil B in presence of Poa annua	QTL7	2	19081436	-0.246779	13.9651	5.56626	AT2G46493	AT2G46490	AT2G46494
disease index	soil B in presence of Poa annua	QTL7	2	19081437	-0.300417	13.6647	5.56626	AT2G46493	AT2G46490	AT2G46494
disease index	soil B in presence of Poa annua	QTL7	2	19081453	1.77177	15.4364	5.56626	AT2G46493	AT2G46490	AT2G46494
disease index	soil B in presence of Poa annua	QTL7	2	19081456	-0.524523	14.9119	5.56626	AT2G46493	AT2G46490	AT2G46494
disease index	soil B in presence of Poa annua	QTL7	2	19081480	1.56588	16.4778	5.56626	AT2G46493	AT2G46490	AT2G46494
disease index	soil B in presence of Poa annua	QTL7	2	19081618	-0.654564	15.8232	5.56626	AT2G46493	AT2G46490	AT2G46494
disease index	soil B in presence of Poa annua	QTL7	2	19081693	1.5028	17.326	5.56626	AT2G46493	AT2G46490	AT2G46494
disease index	soil B in presence of Poa annua	QTL7	2	19081699	0.430103	17.7561	5.56626	AT2G46493	AT2G46490	AT2G46494
disease index	soil B in presence of Poa annua	QTL7	2	19081717	0.368057	18.1242	5.56626	AT2G46493	AT2G46490	AT2G46494
disease index	soil B in presence of Poa annua	QTL7	2	19081910	1.753	19.8772	5.56626	#N/A	AT2G46493	AT2G46494
disease index	soil B in presence of Poa annua	QTL7	2	19081919	1.60754	21.4847	5.56626	#N/A	AT2G46493	AT2G46494
disease index	soil B in presence of Poa annua	QTL8	3	12428668	0.964892	0.964892	5.4908	#N/A	AT3G30730	AT3G30768
disease index	soil B in presence of Poa annua	QTL8	3	12428675	1.74671	2.7116	5.4908	#N/A	AT3G30730	AT3G30768
disease index	soil B in presence of Poa annua	QTL8	3	12428685	2.35351	5.06511	5.4908	#N/A	AT3G30730	AT3G30768
disease index	soil B in presence of Poa annua	QTL8	3	12428689	0.709042	5.77415	5.4908	#N/A	AT3G30730	AT3G30768
disease index	soil B in presence of Poa annua	QTL9	4	526213	0.186853	0.186853	5.72246	#N/A	AT4G01250	AT4G01245
disease index	soil B in presence of Poa annua	QTL9	4	526230	0.0690126	0.255865	5.72246	#N/A	AT4G01250	AT4G01245
disease index	soil B in presence of Poa annua	QTL9	4	526235	0.186859	0.442725	5.72246	#N/A	AT4G01250	AT4G01245
disease index	soil B in presence of Poa annua	QTL9	4	526282	0.557845	1.00057	5.72246	#N/A	AT4G01250	AT4G01245
disease index	soil B in presence of Poa annua	QTL9	4	526374	-0.0954526	0.905118	5.72246	#N/A	AT4G01250	AT4G01245
disease index	soil B in presence of Poa annua	QTL9	4	526673	0.218644	1.12376	5.72246	#N/A	AT4G01250	AT4G01245
disease index	soil B in presence of Poa annua	QTL9	4	526874	-0.175982	0.947779	5.72246	#N/A	AT4G01250	AT4G01245
disease index	soil B in presence of Poa annua	QTL9	4	527220	0.648463	1.59624	5.72246	#N/A	AT4G01250	AT4G01245
disease index	soil B in presence of Poa annua	QTL9	4	527645	-0.00550412	1.59074	5.72246	AT4G01245	AT4G01250	AT4G01260
disease index	soil B in presence of Poa annua	QTL9	4	527653	0.00870689	1.59944	5.72246	AT4G01245	AT4G01250	AT4G01260
disease index	soil B in presence of Poa annua	QTL9	4	527682	0.065768	1.66521	5.72246	AT4G01245	AT4G01250	AT4G01260
disease index	soil B in presence of Poa annua	QTL9	4	527848	1.0178	2.68301	5.72246	AT4G01245	AT4G01250	AT4G01260
disease index	soil B in presence of Poa annua	QTL9	4	527930	0.568407	3.25142	5.72246	AT4G01245	AT4G01250	AT4G01260
disease index	soil B in presence of Poa annua	QTL9	4	528200	0.442939	3.69436	5.72246	#N/A	AT4G01245	AT4G01260
disease index	soil B in presence of Poa annua	QTL9	4	528685	-0.0445254	3.64983	5.72246	AT4G01260	AT4G01245	AT4G01270
disease index	soil B in presence of Poa annua	QTL9	4	528892	0.705543	4.35537	5.72246	AT4G01260	AT4G01245	AT4G01270
disease index	soil B in presence of Poa annua	QTL9	4	528903	0.753701	5.10907	5.72246	AT4G01260	AT4G01245	AT4G01270
disease index	soil B in presence of Poa annua	QTL9	4	528997	0.503679	5.61275	5.72246	AT4G01260	AT4G01245	AT4G01270
disease index	soil B in presence of Poa annua	QTL9	4	529062	1.15695	6.7697	5.72246	AT4G01260	AT4G01245	AT4G01270
disease index	soil B in presence of Poa annua	QTL9	4	529079	0.94728	7.71698	5.72246	AT4G01260	AT4G01245	AT4G01270
disease index	soil B in presence of Poa annua	QTL9	4	529156	0.451643	8.16862	5.72246	AT4G01260	AT4G01245	AT4G01270
disease index	soil B in presence of Poa annua	QTL9	4	529389	-0.234917	7.9337	5.72246	AT4G01260	AT4G01245	AT4G01270
disease index	soil B in presence of Poa annua	QTL9	4	529434	0.632746	8.56645	5.72246	AT4G01260	AT4G01245	AT4G01270
disease index	soil B in presence of Poa annua	QTL9	4	529579	0.00981881	8.57627	5.72246	#N/A	AT4G01260	AT4G01270
disease index	soil B in presence of Poa annua	QTL10	4	6513439	0.0420488	0.0420488	5.72246	AT4G10540	AT4G10530	AT4G10550
disease index	soil B in presence of Poa annua	QTL10	4	6513516	1.00871	1.05076	5.72246	AT4G10540	AT4G10530	AT4G10550
disease index	soil B in presence of Poa annua	QTL10	4	6513568	-0.607421	0.443338	5.72246	AT4G10540	AT4G10530	AT4G10550
disease index	soil B in presence of Poa annua	QTL10	4	6513802	1.25835	1.70169	5.72246	AT4G10540	AT4G10530	AT4G10550
disease index	soil B in presence of Poa annua	QTL10	4	6513853	1.55691	3.2586	5.72246	AT4G10540	AT4G10530	AT4G10550
disease index	soil B in presence of Poa annua	QTL10	4	6513954	2.02693	5.28552	5.72246	AT4G10540	AT4G10530	AT4G10550
disease index	soil B in presence of Poa annua	QTL10	4	6513959	2.02722	7.31275	5.72246	AT4G10540	AT4G10530	AT4G10550
disease index	soil B in presence of Poa annua	QTL10	4	6514011	1.04762	8.36037	5.72246	AT4G10540	AT4G10530	AT4G10550
disease index	soil B in presence of Poa annua	QTL10	4	6514141	1.50308	9.86345	5.72246	AT4G10540	AT4G10530	AT4G10550
disease index	soil B in presence of Poa annua	QTL10	4	6514163	0.725817	10.5893	5.72246	AT4G10540	AT4G10530	AT4G10550
disease index	soil B in presence of Poa annua	QTL11	4	6515550	1.10043	1.10043	5.72246	AT4G10540	AT4G10530	AT4G10550
disease index	soil B in presence of Poa annua	QTL11	4	6515553	1.1339	2.23433	5.72246	AT4G10540	AT4G10530	AT4G10550
disease index	soil B in presence of Poa annua	QTL11	4	6515646	1.17831	3.41264	5.72246	AT4G10540	AT4G10530	AT4G10550
disease index	soil B in presence of Poa annua	QTL11	4	6515648	1.10315	4.51579	5.72246	AT4G10540	AT4G10530	AT4G10550
disease index	soil B in presence of Poa annua	QTL11	4	6515651	1.11316	5.62895	5.72246	AT4G10540	AT4G10530	AT4G10550
disease index	soil B in presence of Poa annua	QTL11	4	6515689	1.41661	7.04556	5.72246	AT4G10540	AT4G10530	AT4G10550
disease index	soil B in presence of Poa annua	QTL11	4	6515727	1.29529	8.34085	5.72246	AT4G10540	AT4G10530	AT4G10550
disease index	soil B in presence of Poa annua	QTL11	4	6515742	1.51793	9.85878	5.72246	AT4G10540	AT4G10530	AT4G10550
disease index	soil B in presence of Poa annua	QTL11	4	6515780	1.36067	11.2194	5.72246	#N/A	AT4G10540	AT4G10550
disease index	soil B in presence of Poa annua	QTL11	4	6515787	-1.84833	9.37112	5.72246	#N/A	AT4G10540	AT4G10550
disease index	soil B in presence of Poa annua	QTL11	4	6515836	0.0465231	9.41765	5.72246	#N/A	AT4G10540	AT4G10550
disease index	soil B in presence of Poa annua	QTL11	4	6515861	0.289998	9.70764	5.72246	#N/A	AT4G10540	AT4G10550
disease index	soil B in presence of Poa annua	QTL11	4	6515938	1.39411	11.1018	5.72246	#N/A	AT4G10540	AT4G10550
disease index	soil B in presence of Poa annua	QTL11	4	6515954	1.22785	12.3296	5.72246	#N/A	AT4G10540	AT4G10550
disease index	soil B in presence of Poa annua	QTL11	4	6515962	1.56091	13.8905	5.72246	#N/A	AT4G10540	AT4G10550
disease index	soil B in presence of Poa annua	QTL11	4	6515973	1.40626	15.2968	5.72246	#N/A	AT4G10540	AT4G10550
disease index	soil B in presence of Poa annua	QTL11	4	6516019	-1.69209	13.6047	5.72246	#N/A	AT4G10540	AT4G10550
disease index	soil B in presence of Poa annua	QTL11	4	6516955	1.08674	14.6914	5.72246	AT4G10550	AT4G10540	AT4G10560
disease index	soil B in presence of Poa annua	QTL11	4	6517030	-0.367603	14.3238	5.72246	AT4G10550	AT4G10540	AT4G10560
disease index	soil B in presence of Poa annua	QTL11	4	6517045	-0.403279	13.9205	5.72246	AT4G10550	AT4G10540	AT4G10560
disease index	soil B in presence of Poa annua	QTL11	4	6517075	-1.0208	12.8997	5.72246	AT4G10550	AT4G10540	AT4G10560
disease index	soil B in presence of Poa annua	QTL11	4	6517093	-0.357398	12.5423	5.72246	AT4G10550	AT4G10540	AT4G10560
disease index	soil B in presence of Poa annua	QTL11	4	6517141	0.361226	12.9036	5.72246	AT4G10550	AT4G10540	AT4G10560
disease index	soil B in presence of Poa annua	QTL11	4	6517178	-0.536907	12.3667	5.72246	AT4G10550	AT4G10540	AT4G10560
disease index	soil B in presence of Poa annua	QTL11	4	6517225	-0.575536	11.7911	5.72246	AT4G10550	AT4G10540	AT4G10560
disease index	soil B in presence of Poa annua	QTL11	4	6517229	-0.544976	11.2462	5.72246	AT4G10550	AT4G10540	AT4G10560
disease index	soil B in presence of Poa annua	QTL11	4	6517252	-0.500951	10.7452	5.72246	AT4G10550	AT4G10540	AT4G10560
disease index	soil B in presence of Poa annua	QTL11	4	6517254	0.0608999	10.8061	5.72246	AT4G10550	AT4G10540	AT4G10560
disease index	soil B in presence of Poa annua	QTL11	4	6517372	-0.0731646	10.7329	5.72246	AT4G10550	AT4G10540	AT4G10560
disease index	soil B in presence of Poa annua	QTL11	4	6517377	0.200287	10.9332	5.72246	AT4G10550	AT4G10540	AT4G10560
disease index	soil B in presence of Poa annua	QTL11	4	6517405	0.169547	11.1028	5.72246	AT4G10550	AT4G10540	AT4G10560
disease index	soil B in presence of Poa annua	QTL11	4	6517515	0.296491	11.3993	5.72246	AT4G10550	AT4G10540	AT4G10560
disease index	soil B in presence of Poa annua	QTL11	4	6517519	1.14843	12.5477	5.72246	AT4G10550	AT4G10540	AT4G10560
disease index	soil B in presence of Poa annua	QTL11	4	6517525	1.36873	13.9164	5.72246	AT4G10550	AT4G10540	AT4G10560
disease index	soil B in presence of Poa annua	QTL11	4	6517600	-0.212318	13.7041	5.72246	AT4G10550	AT4G10540	AT4G10560
disease index	soil B in presence of Poa annua	QTL11	4	6517644	-0.553601	13.1505	5.72246	AT4G10550	AT4G10540	AT4G10560
disease index	soil B in presence of Poa annua	QTL11	4	6517658	-0.749766	12.4007	5.72246	AT4G10550	AT4G10540	AT4G10560
disease index	soil B in presence of Poa annua	QTL11	4	6517666	-0.977705	11.423	5.72246	AT4G10550	AT4G10540	AT4G10560
disease index	soil B in presence of Poa annua	QTL11	4	6517667	-0.824065	10.599	5.72246	AT4G10550	AT4G10540	AT4G10560
disease index	soil B in presence of Poa annua	QTL11	4	6517692	-0.3178	10.2812	5.72246	AT4G10550	AT4G10540	AT4G10560
disease index	soil B in presence of Poa annua	QTL11	4	6517784	-0.319142	9.96203	5.72246	AT4G10550	AT4G10540	AT4G10560
disease index	soil B in presence of Poa annua	QTL11	4	6517794	-0.329787	9.63224	5.72246	AT4G10550	AT4G10540	AT4G10560
disease index	soil B in presence of Poa annua	QTL11	4	6517905	-0.0299757	9.60226	5.72246	AT4G10550	AT4G10540	AT4G10560
disease index	soil B in presence of Poa annua	QTL11	4	6518006	1.69164	11.2939	5.72246	AT4G10550	AT4G10540	AT4G10560
disease index	soil B in presence of Poa annua	QTL11	4	6518053	-0.0329711	11.2609	5.72246	AT4G10550	AT4G10540	AT4G10560
disease index	soil B in presence of Poa annua	QTL11	4	6518213	-1.00409	10.2568	5.72246	AT4G10550	AT4G10540	AT4G10560
disease index	soil B in presence of Poa annua	QTL11	4	6518237	-1.02863	9.22821	5.72246	AT4G10550	AT4G10540	AT4G10560
disease index	soil B in presence of Poa annua	QTL11	4	6518319	1.27239	10.5006	5.72246	AT4G10550	AT4G10540	AT4G10560
disease index	soil B in presence of Poa annua	QTL11	4	6518381	0.688963	11.1896	5.72246	AT4G10550	AT4G10540	AT4G10560
disease index	soil B in presence of Poa annua	QTL11	4	6518648	-1.04572	10.1438	5.72246	AT4G10550	AT4G10540	AT4G10560
disease index	soil B in presence of Poa annua	QTL11	4	6519033	0.89132	11.0352	5.72246	AT4G10550	AT4G10540	AT4G10560
disease index	soil B in presence of Poa annua	QTL11	4	6519109	0.873751	11.9089	5.72246	AT4G10550	AT4G10540	AT4G10560
disease index	soil B in presence of Poa annua	QTL11	4	6519117	0.843228	12.7521	5.72246	AT4G10550	AT4G10540	AT4G10560
disease index	soil B in presence of Poa annua	QTL11	4	6519182	-0.0747659	12.6774	5.72246	AT4G10550	AT4G10540	AT4G10560
disease index	soil B in presence of Poa annua	QTL11	4	6519201	-0.247184	12.4302	5.72246	AT4G10550	AT4G10540	AT4G10560
disease index	soil B in presence of Poa annua	QTL11	4	6519217	0.0611896	12.4914	5.72246	AT4G10550	AT4G10540	AT4G10560
disease index	soil B in presence of Poa annua	QTL11	4	6519236	0.208108	12.6995	5.72246	AT4G10550	AT4G10540	AT4G10560
disease index	soil B in presence of Poa annua	QTL11	4	6519255	0.0565434	12.756	5.72246	AT4G10550	AT4G10540	AT4G10560
disease index	soil B in presence of Poa annua	QTL11	4	6519270	0.382576	13.1386	5.72246	AT4G10550	AT4G10540	AT4G10560
disease index	soil B in presence of Poa annua	QTL11	4	6519532	0.058564	13.1972	5.72246	AT4G10550	AT4G10540	AT4G10560
disease index	soil B in presence of Poa annua	QTL11	4	6519594	0.178753	13.3759	5.72246	AT4G10550	AT4G10540	AT4G10560
disease index	soil B in presence of Poa annua	QTL11	4	6519603	-0.352164	13.0238	5.72246	AT4G10550	AT4G10540	AT4G10560
disease index	soil B in presence of Poa annua	QTL11	4	6519817	0.592026	13.6158	5.72246	AT4G10550	AT4G10540	AT4G10560
disease index	soil B in presence of Poa annua	QTL11	4	6519866	0.67946	14.2953	5.72246	AT4G10550	AT4G10540	AT4G10560
disease index	soil B in presence of Poa annua	QTL11	4	6519930	0.517311	14.8126	5.72246	AT4G10550	AT4G10540	AT4G10560
disease index	soil B in presence of Poa annua	QTL11	4	6519965	0.854059	15.6666	5.72246	AT4G10550	AT4G10540	AT4G10560
disease index	soil B in presence of Poa annua	QTL11	4	6520031	-1.13394	14.5327	5.72246	AT4G10550	AT4G10540	AT4G10560
disease index	soil B in presence of Poa annua	QTL11	4	6520055	0.155516	14.6882	5.72246	AT4G10550	AT4G10540	AT4G10560
disease index	soil B in presence of Poa annua	QTL11	4	6520092	1.88167	16.5699	5.72246	AT4G10550	AT4G10540	AT4G10560
disease index	soil B in presence of Poa annua	QTL11	4	6520107	1.2055	17.7754	5.72246	AT4G10550	AT4G10540	AT4G10560
disease index	soil B in presence of Poa annua	QTL12	4	6886280	1.43143	1.43143	5.72246	#N/A	AT4G11310	AT4G11320
disease index	soil B in presence of Poa annua	QTL12	4	6886369	0.0648783	1.49631	5.72246	#N/A	AT4G11310	AT4G11320
disease index	soil B in presence of Poa annua	QTL12	4	6886436	1.13638	2.63269	5.72246	#N/A	AT4G11310	AT4G11320
disease index	soil B in presence of Poa annua	QTL12	4	6886467	1.70548	4.33817	5.72246	#N/A	AT4G11310	AT4G11320
disease index	soil B in presence of Poa annua	QTL12	4	6886471	1.16277	5.50094	5.72246	#N/A	AT4G11310	AT4G11320
disease index	soil B in presence of Poa annua	QTL12	4	6886479	-1.86134	3.6396	5.72246	#N/A	AT4G11310	AT4G11320
disease index	soil B in presence of Poa annua	QTL12	4	6886499	1.40484	5.04444	5.72246	#N/A	AT4G11310	AT4G11320
disease index	soil B in presence of Poa annua	QTL12	4	6886535	0.783821	5.82826	5.72246	#N/A	AT4G11310	AT4G11320
disease index	soil B in presence of Poa annua	QTL12	4	6886562	0.443895	6.27215	5.72246	#N/A	AT4G11310	AT4G11320
disease index	soil B in presence of Poa annua	QTL12	4	6886567	0.402933	6.67509	5.72246	#N/A	AT4G11310	AT4G11320
disease index	soil B in presence of Poa annua	QTL13	4	6952572	0.281055	0.281055	5.72246	#N/A	AT4G11420	AT4G11430
disease index	soil B in presence of Poa annua	QTL13	4	6952594	0.819181	1.10024	5.72246	#N/A	AT4G11420	AT4G11430
disease index	soil B in presence of Poa annua	QTL13	4	6952610	0.0358548	1.13609	5.72246	#N/A	AT4G11420	AT4G11430
disease index	soil B in presence of Poa annua	QTL13	4	6952703	1.15891	2.295	5.72246	#N/A	AT4G11420	AT4G11430
disease index	soil B in presence of Poa annua	QTL13	4	6952704	0.575367	2.87037	5.72246	#N/A	AT4G11420	AT4G11430
disease index	soil B in presence of Poa annua	QTL13	4	6952771	1.06501	3.93538	5.72246	#N/A	AT4G11420	AT4G11430
disease index	soil B in presence of Poa annua	QTL13	4	6952784	-1.09114	2.84425	5.72246	#N/A	AT4G11420	AT4G11430
disease index	soil B in presence of Poa annua	QTL13	4	6952805	1.84637	4.69062	5.72246	AT4G11430	AT4G11420	AT4G11440
disease index	soil B in presence of Poa annua	QTL13	4	6952813	1.65156	6.34218	5.72246	AT4G11430	AT4G11420	AT4G11440
disease index	soil B in presence of Poa annua	QTL13	4	6952819	1.12718	7.46936	5.72246	AT4G11430	AT4G11420	AT4G11440
disease index	soil B in presence of Poa annua	QTL13	4	6952829	0.440897	7.91026	5.72246	AT4G11430	AT4G11420	AT4G11440
disease index	soil B in presence of Poa annua	QTL14	4	6960315	2.06931	2.06931	5.72246	AT4G11450	AT4G11440	AT4G11460
disease index	soil B in presence of Poa annua	QTL14	4	6960317	1.78151	3.85081	5.72246	AT4G11450	AT4G11440	AT4G11460
disease index	soil B in presence of Poa annua	QTL14	4	6960342	0.977934	4.82875	5.72246	AT4G11450	AT4G11440	AT4G11460
disease index	soil B in presence of Poa annua	QTL14	4	6960360	1.13871	5.96745	5.72246	AT4G11450	AT4G11440	AT4G11460
disease index	soil B in presence of Poa annua	QTL14	4	6960362	1.35958	7.32703	5.72246	AT4G11450	AT4G11440	AT4G11460
disease index	soil B in presence of Poa annua	QTL14	4	6960465	0.900535	8.22757	5.72246	AT4G11450	AT4G11440	AT4G11460
disease index	soil B in presence of Poa annua	QTL14	4	6960495	1.34792	9.57549	5.72246	AT4G11450	AT4G11440	AT4G11460
disease index	soil B in presence of Poa annua	QTL14	4	6960528	1.07116	10.6466	5.72246	AT4G11450	AT4G11440	AT4G11460
disease index	soil B in presence of Poa annua	QTL14	4	6960588	0.842199	11.4888	5.72246	AT4G11450	AT4G11440	AT4G11460
disease index	soil B in presence of Poa annua	QTL14	4	6960654	1.60983	13.0987	5.72246	AT4G11450	AT4G11440	AT4G11460
disease index	soil B in presence of Poa annua	QTL14	4	6960671	1.69445	14.7931	5.72246	AT4G11450	AT4G11440	AT4G11460
disease index	soil B in presence of Poa annua	QTL14	4	6960724	1.26269	16.0558	5.72246	AT4G11450	AT4G11440	AT4G11460
disease index	soil B in presence of Poa annua	QTL14	4	6960725	1.26269	17.3185	5.72246	AT4G11450	AT4G11440	AT4G11460
disease index	soil B in presence of Poa annua	QTL14	4	6960785	-1.84966	15.4688	5.72246	AT4G11450	AT4G11440	AT4G11460
disease index	soil B in presence of Poa annua	QTL14	4	6960944	0.713614	16.1825	5.72246	AT4G11450	AT4G11440	AT4G11460
disease index	soil B in presence of Poa annua	QTL14	4	6961032	1.35605	17.5385	5.72246	AT4G11450	AT4G11440	AT4G11460
disease index	soil B in presence of Poa annua	QTL14	4	6961148	1.29939	18.8379	5.72246	AT4G11450	AT4G11440	AT4G11460
disease index	soil B in presence of Poa annua	QTL14	4	6961304	0.0287016	18.8666	5.72246	AT4G11450	AT4G11440	AT4G11460
disease index	soil B in presence of Poa annua	QTL14	4	6961306	0.0124364	18.879	5.72246	AT4G11450	AT4G11440	AT4G11460
disease index	soil B in presence of Poa annua	QTL14	4	6961359	-1.61411	17.2649	5.72246	AT4G11450	AT4G11440	AT4G11460
disease index	soil B in presence of Poa annua	QTL14	4	6961427	1.1822	18.4471	5.72246	AT4G11450	AT4G11440	AT4G11460
disease index	soil B in presence of Poa annua	QTL14	4	6961465	1.90119	20.3483	5.72246	AT4G11450	AT4G11440	AT4G11460
disease index	soil B in presence of Poa annua	QTL14	4	6961481	1.98964	22.338	5.72246	AT4G11450	AT4G11440	AT4G11460
disease index	soil B in presence of Poa annua	QTL14	4	6961558	0.790729	23.1287	5.72246	AT4G11450	AT4G11440	AT4G11460
disease index	soil B in presence of Poa annua	QTL14	4	6961670	0.426764	23.5555	5.72246	AT4G11450	AT4G11440	AT4G11460
disease index	soil B in presence of Poa annua	QTL14	4	6961696	0.964765	24.5202	5.72246	AT4G11450	AT4G11440	AT4G11460
disease index	soil B in presence of Poa annua	QTL14	4	6961721	0.0878961	24.6081	5.72246	AT4G11450	AT4G11440	AT4G11460
disease index	soil B in presence of Poa annua	QTL14	4	6961736	-0.719973	23.8881	5.72246	AT4G11450	AT4G11440	AT4G11460
disease index	soil B in presence of Poa annua	QTL14	4	6961747	-0.291437	23.5967	5.72246	AT4G11450	AT4G11440	AT4G11460
disease index	soil B in presence of Poa annua	QTL14	4	6961748	-0.455796	23.1409	5.72246	AT4G11450	AT4G11440	AT4G11460
disease index	soil B in presence of Poa annua	QTL14	4	6961782	0.774902	23.9158	5.72246	AT4G11450	AT4G11440	AT4G11460
disease index	soil B in presence of Poa annua	QTL14	4	6961995	0.201408	24.1172	5.72246	AT4G11450	AT4G11440	AT4G11460
disease index	soil B in presence of Poa annua	QTL14	4	6962185	1.39043	25.5077	5.72246	#N/A	AT4G11450	AT4G11460
disease index	soil B in presence of Poa annua	QTL14	4	6962199	1.43091	26.9386	5.72246	#N/A	AT4G11450	AT4G11460
disease index	soil B in presence of Poa annua	QTL14	4	6962358	0.616137	27.5547	5.72246	#N/A	AT4G11450	AT4G11460
disease index	soil B in presence of Poa annua	QTL15	5	812384	2.19177	2.19177	6.02416	AT5G03340	AT5G03330	AT5G03345
disease index	soil B in presence of Poa annua	QTL15	5	812453	2.64943	4.8412	6.02416	AT5G03340	AT5G03330	AT5G03345
disease index	soil B in presence of Poa annua	QTL15	5	812459	2.69546	7.53666	6.02416	AT5G03340	AT5G03330	AT5G03345
disease index	soil B in presence of Poa annua	QTL15	5	812501	1.35363	8.8903	6.02416	AT5G03340	AT5G03330	AT5G03345
disease index	soil B in presence of Poa annua	QTL15	5	812649	1.44389	10.3342	6.02416	AT5G03340	AT5G03330	AT5G03345
disease index	soil B in presence of Poa annua	QTL15	5	812654	1.40828	11.7425	6.02416	AT5G03340	AT5G03330	AT5G03345
disease index	soil B in presence of Poa annua	QTL15	5	812706	1.96022	13.7027	6.02416	AT5G03340	AT5G03330	AT5G03345
disease index	soil B in presence of Poa annua	QTL15	5	812707	1.99647	15.6992	6.02416	AT5G03340	AT5G03330	AT5G03345
disease index	soil B in presence of Poa annua	QTL15	5	812734	1.23876	16.9379	6.02416	AT5G03340	AT5G03330	AT5G03345
disease index	soil B in presence of Poa annua	QTL15	5	812802	0.726235	17.6641	6.02416	AT5G03340	AT5G03330	AT5G03345
disease index	soil B in presence of Poa annua	QTL15	5	812846	-1.00321	16.6609	6.02416	AT5G03340	AT5G03330	AT5G03345
disease index	soil B in presence of Poa annua	QTL15	5	812898	0.174777	16.8357	6.02416	AT5G03340	AT5G03330	AT5G03345
disease index	soil B in presence of Poa annua	QTL15	5	812934	-1.99551	14.8402	6.02416	AT5G03340	AT5G03330	AT5G03345
disease index	soil B in presence of Poa annua	QTL15	5	812995	-1.88938	12.9508	6.02416	AT5G03340	AT5G03330	AT5G03345
disease index	soil B in presence of Poa annua	QTL15	5	813055	-1.8886	11.0622	6.02416	AT5G03340	AT5G03330	AT5G03345
disease index	soil B in presence of Poa annua	QTL15	5	813071	0.845458	11.9077	6.02416	AT5G03340	AT5G03330	AT5G03345
disease index	soil B in presence of Poa annua	QTL15	5	813124	-0.408469	11.4992	6.02416	AT5G03340	AT5G03330	AT5G03345
disease index	soil B in presence of Poa annua	QTL15	5	813204	0.925208	12.4244	6.02416	AT5G03340	AT5G03330	AT5G03345
disease index	soil B in presence of Poa annua	QTL15	5	813263	2.73744	15.1619	6.02416	#N/A	AT5G03340	AT5G03345
disease index	soil B in presence of Poa annua	QTL15	5	813320	-1.88447	13.2774	6.02416	#N/A	AT5G03340	AT5G03345
disease index	soil B in presence of Poa annua	QTL15	5	813383	-1.81259	11.4648	6.02416	#N/A	AT5G03340	AT5G03345
disease index	soil B in presence of Poa annua	QTL15	5	813433	-0.900011	10.5648	6.02416	#N/A	AT5G03340	AT5G03345
disease index	soil B in presence of Poa annua	QTL15	5	813439	-1.31313	9.25165	6.02416	#N/A	AT5G03340	AT5G03345
disease index	soil B in presence of Poa annua	QTL15	5	813447	-0.259852	8.9918	6.02416	#N/A	AT5G03340	AT5G03345
disease index	soil B in presence of Poa annua	QTL15	5	813454	-0.375072	8.61672	6.02416	#N/A	AT5G03340	AT5G03345
disease index	soil B in presence of Poa annua	QTL15	5	813456	0.682927	9.29965	6.02416	#N/A	AT5G03340	AT5G03345
disease index	soil B in presence of Poa annua	QTL15	5	813547	0.756643	10.0563	6.02416	#N/A	AT5G03340	AT5G03345
disease index	soil B in presence of Poa annua	QTL15	5	813566	-0.753439	9.30285	6.02416	#N/A	AT5G03340	AT5G03345
disease index	soil B in presence of Poa annua	QTL15	5	813688	1.81573	11.1186	6.02416	#N/A	AT5G03340	AT5G03345
disease index	soil B in presence of Poa annua	QTL15	5	813806	0.518471	11.6371	6.02416	#N/A	AT5G03340	AT5G03345
disease index	soil B in presence of Poa annua	QTL15	5	813904	1.59422	13.2313	6.02416	#N/A	AT5G03340	AT5G03345
disease index	soil B in presence of Poa annua	QTL15	5	813949	-0.223372	13.0079	6.02416	#N/A	AT5G03340	AT5G03345
disease index	soil B in presence of Poa annua	QTL15	5	813998	0.175331	13.1832	6.02416	#N/A	AT5G03340	AT5G03345
disease index	soil B in presence of Poa annua	QTL15	5	814120	-0.222162	12.9611	6.02416	AT5G03345	AT5G03340	AT5G03350
disease index	soil B in presence of Poa annua	QTL15	5	814174	0.6267	13.5878	6.02416	AT5G03345	AT5G03340	AT5G03350
disease index	soil B in presence of Poa annua	QTL15	5	814175	0.485806	14.0736	6.02416	AT5G03345	AT5G03340	AT5G03350
disease index	soil B in presence of Poa annua	QTL15	5	814228	1.62068	15.6942	6.02416	AT5G03345	AT5G03340	AT5G03350
disease index	soil B in presence of Poa annua	QTL15	5	814234	0.820906	16.5152	6.02416	AT5G03345	AT5G03340	AT5G03350
disease index	soil B in presence of Poa annua	QTL15	5	814240	1.39917	17.9143	6.02416	AT5G03345	AT5G03340	AT5G03350
disease index	soil B in presence of Poa annua	QTL15	5	814243	1.18772	19.102	6.02416	AT5G03345	AT5G03340	AT5G03350
disease index	soil B in presence of Poa annua	QTL15	5	814329	0.303077	19.4051	6.02416	AT5G03345	AT5G03340	AT5G03350
disease index	soil B in presence of Poa annua	QTL15	5	814333	0.140863	19.546	6.02416	AT5G03345	AT5G03340	AT5G03350
disease index	soil B in presence of Poa annua	QTL15	5	814334	0.358414	19.9044	6.02416	AT5G03345	AT5G03340	AT5G03350
disease index	soil B in presence of Poa annua	QTL15	5	814363	0.851594	20.756	6.02416	AT5G03345	AT5G03340	AT5G03350
disease index	soil B in presence of Poa annua	QTL15	5	814381	0.00289434	20.7589	6.02416	AT5G03345	AT5G03340	AT5G03350
disease index	soil B in presence of Poa annua	QTL15	5	814541	-0.280766	20.4781	6.02416	AT5G03345	AT5G03340	AT5G03350
disease index	soil B in presence of Poa annua	QTL15	5	814586	0.589571	21.0677	6.02416	AT5G03345	AT5G03340	AT5G03350
disease index	soil B in presence of Poa annua	QTL15	5	814683	-1.88203	19.1857	6.02416	AT5G03345	AT5G03340	AT5G03350
disease index	soil B in presence of Poa annua	QTL15	5	814841	-1.88314	17.3025	6.02416	AT5G03345	AT5G03340	AT5G03350
disease index	soil B in presence of Poa annua	QTL15	5	814875	-1.96399	15.3385	6.02416	AT5G03345	AT5G03340	AT5G03350
disease index	soil B in presence of Poa annua	QTL15	5	814878	-1.96399	13.3745	6.02416	AT5G03345	AT5G03340	AT5G03350
disease index	soil B in presence of Poa annua	QTL15	5	814951	-1.84053	11.534	6.02416	AT5G03345	AT5G03340	AT5G03350
disease index	soil B in presence of Poa annua	QTL15	5	815105	1.88347	13.4175	6.02416	AT5G03345	AT5G03340	AT5G03350
disease index	soil B in presence of Poa annua	QTL15	5	815184	2.1152	15.5327	6.02416	AT5G03345	AT5G03340	AT5G03350
disease index	soil B in presence of Poa annua	QTL15	5	815197	1.98148	17.5142	6.02416	AT5G03345	AT5G03340	AT5G03350
disease index	soil B in presence of Poa annua	QTL15	5	815339	-1.84717	15.667	6.02416	AT5G03345	AT5G03340	AT5G03350
disease index	soil B in presence of Poa annua	QTL15	5	815348	0.27601	15.943	6.02416	AT5G03345	AT5G03340	AT5G03350
disease index	soil B in presence of Poa annua	QTL15	5	815399	2.76012	18.7031	6.02416	AT5G03345	AT5G03340	AT5G03350
disease index	soil B in presence of Poa annua	QTL15	5	815731	3.3897	22.0928	6.02416	AT5G03350	AT5G03345	AT5G03360
disease index	soil B in presence of Poa annua	QTL15	5	815748	2.81407	24.9069	6.02416	AT5G03350	AT5G03345	AT5G03360
disease index	soil B in presence of Poa annua	QTL16	5	822605	2.15444	2.15444	6.02416	AT5G03360	AT5G03350	AT5G03370
disease index	soil B in presence of Poa annua	QTL16	5	822618	1.98085	4.13528	6.02416	AT5G03360	AT5G03350	AT5G03370
disease index	soil B in presence of Poa annua	QTL16	5	822636	2.30426	6.43955	6.02416	AT5G03360	AT5G03350	AT5G03370
disease index	soil B in presence of Poa annua	QTL16	5	822695	2.69082	9.13036	6.02416	AT5G03360	AT5G03350	AT5G03370
disease index	soil B in presence of Poa annua	QTL16	5	822698	2.15071	11.2811	6.02416	AT5G03360	AT5G03350	AT5G03370
disease index	soil B in presence of Poa annua	QTL16	5	822741	1.05743	12.3385	6.02416	AT5G03360	AT5G03350	AT5G03370
disease index	soil B in presence of Poa annua	QTL17	5	823163	1.05634	1.05634	6.02416	AT5G03360	AT5G03350	AT5G03370
disease index	soil B in presence of Poa annua	QTL17	5	823192	1.28142	2.33776	6.02416	AT5G03360	AT5G03350	AT5G03370
disease index	soil B in presence of Poa annua	QTL17	5	823249	1.67747	4.01523	6.02416	AT5G03360	AT5G03350	AT5G03370
disease index	soil B in presence of Poa annua	QTL17	5	823258	1.45738	5.47261	6.02416	AT5G03360	AT5G03350	AT5G03370
disease index	soil B in presence of Poa annua	QTL17	5	823321	0.228615	5.70122	6.02416	AT5G03360	AT5G03350	AT5G03370
disease index	soil B in presence of Poa annua	QTL17	5	823372	0.795429	6.49665	6.02416	AT5G03360	AT5G03350	AT5G03370
disease index	soil B in presence of Poa annua	QTL17	5	823378	1.32617	7.82282	6.02416	AT5G03360	AT5G03350	AT5G03370
disease index	soil B in presence of Poa annua	QTL17	5	823389	2.39514	10.218	6.02416	AT5G03360	AT5G03350	AT5G03370
disease index	soil B in presence of Poa annua	QTL17	5	823396	1.64517	11.8631	6.02416	AT5G03360	AT5G03350	AT5G03370
disease index	soil B in presence of Poa annua	QTL17	5	823408	0.914523	12.7777	6.02416	AT5G03360	AT5G03350	AT5G03370
disease index	soil B in presence of Poa annua	QTL17	5	823479	2.42546	15.2031	6.02416	AT5G03360	AT5G03350	AT5G03370
disease index	soil B in presence of Poa annua	QTL17	5	823483	2.78766	17.9908	6.02416	AT5G03360	AT5G03350	AT5G03370
disease index	soil B in presence of Poa annua	QTL17	5	823486	2.13404	20.1248	6.02416	AT5G03360	AT5G03350	AT5G03370
disease index	soil B in presence of Poa annua	QTL17	5	823492	2.42191	22.5467	6.02416	AT5G03360	AT5G03350	AT5G03370
disease index	soil B in presence of Poa annua	QTL17	5	823519	2.46809	25.0148	6.02416	AT5G03360	AT5G03350	AT5G03370
disease index	soil B in presence of Poa annua	QTL17	5	823559	1.18238	26.1972	6.02416	AT5G03360	AT5G03350	AT5G03370
disease index	soil B in presence of Poa annua	QTL17	5	823567	0.512395	26.7096	6.02416	AT5G03360	AT5G03350	AT5G03370
disease index	soil B in presence of Poa annua	QTL17	5	823576	0.386503	27.0961	6.02416	AT5G03360	AT5G03350	AT5G03370
disease index	soil B in presence of Poa annua	QTL18	5	14029807	0.462019	0.462019	6.02416	AT5G35910	AT5G35900	AT5G35917
disease index	soil B in presence of Poa annua	QTL18	5	14030378	0.519865	0.981884	6.02416	AT5G35910	AT5G35900	AT5G35917
disease index	soil B in presence of Poa annua	QTL18	5	14030585	0.616334	1.59822	6.02416	AT5G35910	AT5G35900	AT5G35917
disease index	soil B in presence of Poa annua	QTL18	5	14030814	0.414094	2.01231	6.02416	AT5G35910	AT5G35900	AT5G35917
disease index	soil B in presence of Poa annua	QTL18	5	14031622	-0.2452	1.76711	6.02416	AT5G35910	AT5G35900	AT5G35917
disease index	soil B in presence of Poa annua	QTL18	5	14032849	-0.225155	1.54196	6.02416	AT5G35910	AT5G35900	AT5G35917
disease index	soil B in presence of Poa annua	QTL18	5	14033273	0.699645	2.2416	6.02416	AT5G35910	AT5G35900	AT5G35917
disease index	soil B in presence of Poa annua	QTL18	5	14034490	1.01791	3.25951	6.02416	AT5G35910	AT5G35900	AT5G35917
disease index	soil B in presence of Poa annua	QTL18	5	14034586	1.06525	4.32477	6.02416	AT5G35910	AT5G35900	AT5G35917
disease index	soil B in presence of Poa annua	QTL18	5	14034617	0.374003	4.69877	6.02416	AT5G35910	AT5G35900	AT5G35917
disease index	soil B in presence of Poa annua	QTL18	5	14035210	0.080046	4.77882	6.02416	AT5G35910	AT5G35900	AT5G35917
disease index	soil B in presence of Poa annua	QTL18	5	14035622	-1.15087	3.62795	6.02416	#N/A	AT5G35910	AT5G35917
disease index	soil B in presence of Poa annua	QTL18	5	14035655	1.0808	4.70875	6.02416	#N/A	AT5G35910	AT5G35917
disease index	soil B in presence of Poa annua	QTL18	5	14035688	-0.0590989	4.64965	6.02416	#N/A	AT5G35910	AT5G35917
disease index	soil B in presence of Poa annua	QTL18	5	14035725	0.976019	5.62567	6.02416	#N/A	AT5G35910	AT5G35917
disease index	soil B in presence of Poa annua	QTL18	5	14035845	1.22176	6.84743	6.02416	#N/A	AT5G35910	AT5G35917
disease index	soil B in presence of Poa annua	QTL18	5	14035847	1.22333	8.07076	6.02416	#N/A	AT5G35910	AT5G35917
disease index	soil B in presence of Poa annua	QTL18	5	14035896	0.0547849	8.12554	6.02416	#N/A	AT5G35910	AT5G35917
disease index	soil B in presence of Poa annua	QTL19	5	15933940	0.890575	0.890575	6.02416	AT5G39790	AT5G39785	AT5G39800
disease index	soil B in presence of Poa annua	QTL19	5	15933947	0.908587	1.79916	6.02416	AT5G39790	AT5G39785	AT5G39800
disease index	soil B in presence of Poa annua	QTL19	5	15934028	-0.0677242	1.73144	6.02416	AT5G39790	AT5G39785	AT5G39800
disease index	soil B in presence of Poa annua	QTL19	5	15934101	0.491439	2.22288	6.02416	AT5G39790	AT5G39785	AT5G39800
disease index	soil B in presence of Poa annua	QTL19	5	15934107	0.108107	2.33098	6.02416	AT5G39790	AT5G39785	AT5G39800
disease index	soil B in presence of Poa annua	QTL19	5	15934156	1.84633	4.17731	6.02416	AT5G39790	AT5G39785	AT5G39800
disease index	soil B in presence of Poa annua	QTL19	5	15934165	1.59104	5.76835	6.02416	AT5G39790	AT5G39785	AT5G39800
disease index	soil B in presence of Poa annua	QTL19	5	15934172	0.838059	6.60641	6.02416	AT5G39790	AT5G39785	AT5G39800
disease index	soil B in presence of Poa annua	QTL20	5	21042022	0.16024	0.16024	6.02416	#N/A	AT5G51790	AT5G51795
disease index	soil B in presence of Poa annua	QTL20	5	21042025	-0.0654091	0.0948306	6.02416	#N/A	AT5G51790	AT5G51795
disease index	soil B in presence of Poa annua	QTL20	5	21042055	2.27294	2.36778	6.02416	#N/A	AT5G51790	AT5G51795
disease index	soil B in presence of Poa annua	QTL20	5	21042109	0.289068	2.65684	6.02416	#N/A	AT5G51790	AT5G51795
disease index	soil B in presence of Poa annua	QTL20	5	21042128	-1.60646	1.05038	6.02416	#N/A	AT5G51790	AT5G51795
disease index	soil B in presence of Poa annua	QTL20	5	21042136	0.783571	1.83395	6.02416	#N/A	AT5G51790	AT5G51795
disease index	soil B in presence of Poa annua	QTL20	5	21042163	1.64305	3.47701	6.02416	#N/A	AT5G51790	AT5G51795
disease index	soil B in presence of Poa annua	QTL20	5	21042176	0.403668	3.88068	6.02416	#N/A	AT5G51790	AT5G51795
disease index	soil B in presence of Poa annua	QTL20	5	21042186	1.63586	5.51654	6.02416	#N/A	AT5G51790	AT5G51795
disease index	soil B in presence of Poa annua	QTL20	5	21042303	1.16711	6.68364	6.02416	#N/A	AT5G51790	AT5G51795
disease index	soil B in presence of Poa annua	QTL20	5	21042318	0.485629	7.16927	6.02416	#N/A	AT5G51790	AT5G51795
disease index	soil B in presence of Poa annua	QTL20	5	21042339	1.05095	8.22022	6.02416	#N/A	AT5G51790	AT5G51795
disease index	soil B in presence of Poa annua	QTL20	5	21042380	1.0056	9.22582	6.02416	#N/A	AT5G51790	AT5G51795
disease index	soil B in presence of Poa annua	QTL20	5	21042557	-0.282027	8.9438	6.02416	#N/A	AT5G51790	AT5G51795
disease index	soil B in presence of Poa annua	QTL20	5	21042590	-0.583963	8.35983	6.02416	#N/A	AT5G51790	AT5G51795
disease index	soil B in presence of Poa annua	QTL20	5	21042596	1.66984	10.0297	6.02416	#N/A	AT5G51790	AT5G51795
disease index	soil B in presence of Poa annua	QTL20	5	21042754	0.916812	10.9465	6.02416	#N/A	AT5G51790	AT5G51795
disease index	soil B in presence of Poa annua	QTL21	5	26465521	0.675525	0.675525	6.02416	#N/A	AT5G66230	AT5G66240
disease index	soil B in presence of Poa annua	QTL21	5	26465527	0.5838	1.25933	6.02416	#N/A	AT5G66230	AT5G66240
disease index	soil B in presence of Poa annua	QTL21	5	26465569	1.04963	2.30895	6.02416	#N/A	AT5G66230	AT5G66240
disease index	soil B in presence of Poa annua	QTL21	5	26465571	0.827997	3.13695	6.02416	#N/A	AT5G66230	AT5G66240
disease index	soil B in presence of Poa annua	QTL21	5	26465584	0.198356	3.33531	6.02416	#N/A	AT5G66230	AT5G66240
disease index	soil B in presence of Poa annua	QTL21	5	26465677	0.318614	3.65392	6.02416	#N/A	AT5G66230	AT5G66240
disease index	soil B in presence of Poa annua	QTL21	5	26465687	0.525714	4.17963	6.02416	#N/A	AT5G66230	AT5G66240
disease index	soil B in presence of Poa annua	QTL21	5	26465689	1.13247	5.31211	6.02416	#N/A	AT5G66230	AT5G66240
disease index	soil B in presence of Poa annua	QTL21	5	26465717	0.670909	5.98302	6.02416	#N/A	AT5G66230	AT5G66240
disease index	soil B in presence of Poa annua	QTL21	5	26465849	-1.08686	4.89616	6.02416	#N/A	AT5G66230	AT5G66240
disease index	soil B in presence of Poa annua	QTL21	5	26465890	0.826219	5.72238	6.02416	#N/A	AT5G66230	AT5G66240
disease index	soil B in presence of Poa annua	QTL21	5	26465920	-1.01697	4.70541	6.02416	#N/A	AT5G66230	AT5G66240
disease index	soil B in presence of Poa annua	QTL21	5	26465940	-1.09014	3.61527	6.02416	#N/A	AT5G66230	AT5G66240
disease index	soil B in presence of Poa annua	QTL21	5	26466042	0.308173	3.92344	6.02416	#N/A	AT5G66230	AT5G66240
disease index	soil B in presence of Poa annua	QTL21	5	26466076	0.704214	4.62765	6.02416	#N/A	AT5G66230	AT5G66240
disease index	soil B in presence of Poa annua	QTL21	5	26466136	1.25682	5.88448	6.02416	#N/A	AT5G66230	AT5G66240
disease index	soil B in presence of Poa annua	QTL21	5	26466155	1.85634	7.74082	6.02416	#N/A	AT5G66230	AT5G66240
disease index	soil B in presence of Poa annua	QTL21	5	26466233	0.333091	8.07391	6.02416	AT5G66240	AT5G66230	AT5G66250
disease index	soil B in presence of Poa annua	QTL22	5	26635976	1.22254	1.22254	6.02416	#N/A	AT5G66700	AT5G66710
disease index	soil B in presence of Poa annua	QTL22	5	26635990	0.426957	1.64949	6.02416	#N/A	AT5G66700	AT5G66710
disease index	soil B in presence of Poa annua	QTL22	5	26636069	-0.378928	1.27057	6.02416	#N/A	AT5G66700	AT5G66710
disease index	soil B in presence of Poa annua	QTL22	5	26636157	0.465789	1.73636	6.02416	#N/A	AT5G66700	AT5G66710
disease index	soil B in presence of Poa annua	QTL22	5	26636162	0.786081	2.52244	6.02416	#N/A	AT5G66700	AT5G66710
disease index	soil B in presence of Poa annua	QTL22	5	26636164	0.701789	3.22423	6.02416	#N/A	AT5G66700	AT5G66710
disease index	soil B in presence of Poa annua	QTL22	5	26636186	0.475084	3.69931	6.02416	#N/A	AT5G66700	AT5G66710
disease index	soil B in presence of Poa annua	QTL22	5	26636229	0.971794	4.6711	6.02416	#N/A	AT5G66700	AT5G66710
disease index	soil B in presence of Poa annua	QTL22	5	26636254	-0.0062001	4.6649	6.02416	#N/A	AT5G66700	AT5G66710
disease index	soil B in presence of Poa annua	QTL22	5	26636347	0.704414	5.36932	6.02416	#N/A	AT5G66700	AT5G66710
disease index	soil B in presence of Poa annua	QTL22	5	26636366	0.626355	5.99567	6.02416	#N/A	AT5G66700	AT5G66710
disease index	soil B in presence of Poa annua	QTL22	5	26636396	-1.47899	4.51668	6.02416	#N/A	AT5G66700	AT5G66710
disease index	soil B in presence of Poa annua	QTL22	5	26636427	0.854067	5.37075	6.02416	#N/A	AT5G66700	AT5G66710
disease index	soil B in presence of Poa annua	QTL22	5	26636497	0.768322	6.13907	6.02416	#N/A	AT5G66700	AT5G66710
disease index	soil B in presence of Poa annua	QTL22	5	26636516	1.07796	7.21703	6.02416	#N/A	AT5G66700	AT5G66710
disease index	soil B in presence of Poa annua	QTL22	5	26636547	0.198447	7.41548	6.02416	#N/A	AT5G66700	AT5G66710
disease index	soil B in presence of Poa annua	QTL22	5	26636784	0.474314	7.88979	6.02416	AT5G66710	AT5G66700	AT5G66720
disease index	soil B in absence of Poa annua	QTL1	1	8699705	0.528624	0.528624	6.02323	#N/A	AT1G24530	AT1G24540
disease index	soil B in absence of Poa annua	QTL1	1	8699720	1.12026	1.64889	6.02323	#N/A	AT1G24530	AT1G24540
disease index	soil B in absence of Poa annua	QTL1	1	8699795	1.45477	3.10366	6.02323	AT1G24540	AT1G24530	AT1G24560
disease index	soil B in absence of Poa annua	QTL1	1	8699810	1.19498	4.29863	6.02323	AT1G24540	AT1G24530	AT1G24560
disease index	soil B in absence of Poa annua	QTL1	1	8699845	0.851831	5.15047	6.02323	AT1G24540	AT1G24530	AT1G24560
disease index	soil B in absence of Poa annua	QTL1	1	8699915	0.811823	5.96229	6.02323	AT1G24540	AT1G24530	AT1G24560
disease index	soil B in absence of Poa annua	QTL1	1	8699918	-0.016533	5.94576	6.02323	AT1G24540	AT1G24530	AT1G24560
disease index	soil B in absence of Poa annua	QTL1	1	8699955	0.642506	6.58826	6.02323	AT1G24540	AT1G24530	AT1G24560
disease index	soil B in absence of Poa annua	QTL1	1	8699967	0.187923	6.77618	6.02323	AT1G24540	AT1G24530	AT1G24560
disease index	soil B in absence of Poa annua	QTL1	1	8699988	0.222446	6.99863	6.02323	AT1G24540	AT1G24530	AT1G24560
disease index	soil B in absence of Poa annua	QTL2	1	10779067	0.131175	0.131175	6.02323	#N/A	AT1G30460	AT1G30470
disease index	soil B in absence of Poa annua	QTL2	1	10779071	0.602079	0.733254	6.02323	#N/A	AT1G30460	AT1G30470
disease index	soil B in absence of Poa annua	QTL2	1	10779078	0.605552	1.33881	6.02323	#N/A	AT1G30460	AT1G30470
disease index	soil B in absence of Poa annua	QTL2	1	10779125	0.759786	2.09859	6.02323	#N/A	AT1G30460	AT1G30470
disease index	soil B in absence of Poa annua	QTL2	1	10779130	0.862514	2.96111	6.02323	#N/A	AT1G30460	AT1G30470
disease index	soil B in absence of Poa annua	QTL2	1	10779344	1.87155	4.83265	6.02323	AT1G30470	AT1G30460	AT1G30473
disease index	soil B in absence of Poa annua	QTL2	1	10779347	1.99323	6.82588	6.02323	AT1G30470	AT1G30460	AT1G30473
disease index	soil B in absence of Poa annua	QTL2	1	10779354	1.21195	8.03783	6.02323	AT1G30470	AT1G30460	AT1G30473
disease index	soil B in absence of Poa annua	QTL2	1	10779386	0.930065	8.96789	6.02323	AT1G30470	AT1G30460	AT1G30473
disease index	soil B in absence of Poa annua	QTL2	1	10779407	1.61397	10.5819	6.02323	AT1G30470	AT1G30460	AT1G30473
disease index	soil B in absence of Poa annua	QTL2	1	10779545	-0.80174	9.78012	6.02323	AT1G30470	AT1G30460	AT1G30473
disease index	soil B in absence of Poa annua	QTL2	1	10779567	1.5285	11.3086	6.02323	AT1G30470	AT1G30460	AT1G30473
disease index	soil B in absence of Poa annua	QTL2	1	10779581	1.09622	12.4048	6.02323	AT1G30470	AT1G30460	AT1G30473
disease index	soil B in absence of Poa annua	QTL2	1	10779596	1.30552	13.7104	6.02323	AT1G30470	AT1G30460	AT1G30473
disease index	soil B in absence of Poa annua	QTL2	1	10779669	-0.223139	13.4872	6.02323	AT1G30470	AT1G30460	AT1G30473
disease index	soil B in absence of Poa annua	QTL2	1	10779701	1.14093	14.6282	6.02323	AT1G30470	AT1G30460	AT1G30473
disease index	soil B in absence of Poa annua	QTL2	1	10779706	1.10397	15.7321	6.02323	AT1G30470	AT1G30460	AT1G30473
disease index	soil B in absence of Poa annua	QTL2	1	10779828	1.20624	16.9384	6.02323	AT1G30470	AT1G30460	AT1G30473
disease index	soil B in absence of Poa annua	QTL2	1	10779891	0.291454	17.2298	6.02323	AT1G30470	AT1G30460	AT1G30473
disease index	soil B in absence of Poa annua	QTL2	1	10779938	0.0671293	17.2969	6.02323	AT1G30470	AT1G30460	AT1G30473
disease index	soil B in absence of Poa annua	QTL2	1	10779979	0.938151	18.2351	6.02323	AT1G30470	AT1G30460	AT1G30473
disease index	soil B in absence of Poa annua	QTL2	1	10780045	0.937174	19.1723	6.02323	AT1G30470	AT1G30460	AT1G30473
disease index	soil B in absence of Poa annua	QTL2	1	10780124	-1.23454	17.9377	6.02323	AT1G30470	AT1G30460	AT1G30473
disease index	soil B in absence of Poa annua	QTL2	1	10780332	0.756018	18.6937	6.02323	AT1G30470	AT1G30460	AT1G30473
disease index	soil B in absence of Poa annua	QTL2	1	10780601	0.748241	19.442	6.02323	AT1G30470	AT1G30460	AT1G30473
disease index	soil B in absence of Poa annua	QTL2	1	10780602	0.886763	20.3288	6.02323	AT1G30470	AT1G30460	AT1G30473
disease index	soil B in absence of Poa annua	QTL2	1	10780632	0.821375	21.1501	6.02323	AT1G30470	AT1G30460	AT1G30473
disease index	soil B in absence of Poa annua	QTL2	1	10780781	0.739814	21.8899	6.02323	AT1G30470	AT1G30460	AT1G30473
disease index	soil B in absence of Poa annua	QTL2	1	10780789	0.949699	22.8396	6.02323	AT1G30470	AT1G30460	AT1G30473
disease index	soil B in absence of Poa annua	QTL2	1	10780819	-1.50097	21.3387	6.02323	AT1G30470	AT1G30460	AT1G30473
disease index	soil B in absence of Poa annua	QTL2	1	10780826	1.22559	22.5643	6.02323	AT1G30470	AT1G30460	AT1G30473
disease index	soil B in absence of Poa annua	QTL2	1	10780959	-1.59351	20.9707	6.02323	AT1G30470	AT1G30460	AT1G30473
disease index	soil B in absence of Poa annua	QTL2	1	10781039	0.700776	21.6715	6.02323	AT1G30470	AT1G30460	AT1G30473
disease index	soil B in absence of Poa annua	QTL2	1	10781082	0.492393	22.1639	6.02323	AT1G30470	AT1G30460	AT1G30473
disease index	soil B in absence of Poa annua	QTL2	1	10781083	0.389365	22.5533	6.02323	AT1G30470	AT1G30460	AT1G30473
disease index	soil B in absence of Poa annua	QTL2	1	10781133	0.778861	23.3321	6.02323	AT1G30470	AT1G30460	AT1G30473
disease index	soil B in absence of Poa annua	QTL2	1	10781396	0.187047	23.5192	6.02323	AT1G30470	AT1G30460	AT1G30473
disease index	soil B in absence of Poa annua	QTL2	1	10781416	0.0360538	23.5552	6.02323	AT1G30470	AT1G30460	AT1G30473
disease index	soil B in absence of Poa annua	QTL2	1	10781444	0.154976	23.7102	6.02323	AT1G30470	AT1G30460	AT1G30473
disease index	soil B in absence of Poa annua	QTL2	1	10781472	0.00558371	23.7158	6.02323	AT1G30470	AT1G30460	AT1G30473
disease index	soil B in absence of Poa annua	QTL2	1	10781607	1.07032	24.7861	6.02323	AT1G30470	AT1G30460	AT1G30473
disease index	soil B in absence of Poa annua	QTL2	1	10781641	0.946855	25.733	6.02323	AT1G30470	AT1G30460	AT1G30473
disease index	soil B in absence of Poa annua	QTL2	1	10782391	-0.113748	25.6192	6.02323	AT1G30470	AT1G30460	AT1G30473
disease index	soil B in absence of Poa annua	QTL2	1	10782460	0.436562	26.0558	6.02323	AT1G30470	AT1G30460	AT1G30473
disease index	soil B in absence of Poa annua	QTL2	1	10782565	0.865924	26.9217	6.02323	AT1G30470	AT1G30460	AT1G30473
disease index	soil B in absence of Poa annua	QTL2	1	10782644	-1.83378	25.0879	6.02323	AT1G30470	AT1G30460	AT1G30473
disease index	soil B in absence of Poa annua	QTL2	1	10782649	-0.914215	24.1737	6.02323	AT1G30470	AT1G30460	AT1G30473
disease index	soil B in absence of Poa annua	QTL2	1	10782860	1.2617	25.4354	6.02323	AT1G30470	AT1G30460	AT1G30473
disease index	soil B in absence of Poa annua	QTL2	1	10782876	0.575815	26.0112	6.02323	AT1G30470	AT1G30460	AT1G30473
disease index	soil B in absence of Poa annua	QTL2	1	10782938	0.428844	26.4401	6.02323	AT1G30470	AT1G30460	AT1G30473
disease index	soil B in absence of Poa annua	QTL2	1	10782949	0.384455	26.8245	6.02323	AT1G30470	AT1G30460	AT1G30473
disease index	soil B in absence of Poa annua	QTL2	1	10783017	0.738394	27.5629	6.02323	AT1G30470	AT1G30460	AT1G30473
disease index	soil B in absence of Poa annua	QTL2	1	10783230	0.728373	28.2913	6.02323	AT1G30470	AT1G30460	AT1G30473
disease index	soil B in absence of Poa annua	QTL2	1	10783244	0.438721	28.73	6.02323	AT1G30470	AT1G30460	AT1G30473
disease index	soil B in absence of Poa annua	QTL2	1	10783276	-0.888444	27.8416	6.02323	AT1G30470	AT1G30460	AT1G30473
disease index	soil B in absence of Poa annua	QTL2	1	10783326	0.559063	28.4006	6.02323	AT1G30470	AT1G30460	AT1G30473
disease index	soil B in absence of Poa annua	QTL2	1	10783462	0.328469	28.7291	6.02323	AT1G30470	AT1G30460	AT1G30473
disease index	soil B in absence of Poa annua	QTL2	1	10783488	-0.104569	28.6245	6.02323	AT1G30470	AT1G30460	AT1G30473
disease index	soil B in absence of Poa annua	QTL2	1	10783489	-0.00928353	28.6153	6.02323	AT1G30470	AT1G30460	AT1G30473
disease index	soil B in absence of Poa annua	QTL2	1	10783576	-0.145331	28.4699	6.02323	AT1G30470	AT1G30460	AT1G30473
disease index	soil B in absence of Poa annua	QTL2	1	10783753	0.200781	28.6707	6.02323	AT1G30470	AT1G30460	AT1G30473
disease index	soil B in absence of Poa annua	QTL2	1	10783760	0.560218	29.2309	6.02323	AT1G30470	AT1G30460	AT1G30473
disease index	soil B in absence of Poa annua	QTL2	1	10783817	0.86149	30.0924	6.02323	AT1G30470	AT1G30460	AT1G30473
disease index	soil B in absence of Poa annua	QTL2	1	10783899	0.835134	30.9275	6.02323	AT1G30470	AT1G30460	AT1G30473
disease index	soil B in absence of Poa annua	QTL2	1	10783904	0.955088	31.8826	6.02323	AT1G30470	AT1G30460	AT1G30473
disease index	soil B in absence of Poa annua	QTL2	1	10783990	-1.80508	30.0776	6.02323	AT1G30470	AT1G30460	AT1G30473
disease index	soil B in absence of Poa annua	QTL2	1	10784071	-1.04356	29.034	6.02323	AT1G30470	AT1G30460	AT1G30473
disease index	soil B in absence of Poa annua	QTL2	1	10784111	0.152386	29.1864	6.02323	AT1G30470	AT1G30460	AT1G30473
disease index	soil B in absence of Poa annua	QTL2	1	10784115	-0.300459	28.8859	6.02323	AT1G30470	AT1G30460	AT1G30473
disease index	soil B in absence of Poa annua	QTL2	1	10784238	0.585747	29.4717	6.02323	AT1G30470	AT1G30460	AT1G30473
disease index	soil B in absence of Poa annua	QTL2	1	10784296	-0.177481	29.2942	6.02323	AT1G30470	AT1G30460	AT1G30473
disease index	soil B in absence of Poa annua	QTL2	1	10784393	0.915092	30.2093	6.02323	AT1G30470	AT1G30460	AT1G30473
disease index	soil B in absence of Poa annua	QTL2	1	10784541	0.548311	30.7576	6.02323	AT1G30470	AT1G30460	AT1G30473
disease index	soil B in absence of Poa annua	QTL2	1	10784566	0.224751	30.9823	6.02323	AT1G30470	AT1G30460	AT1G30473
disease index	soil B in absence of Poa annua	QTL2	1	10784623	0.777847	31.7602	6.02323	AT1G30470	AT1G30460	AT1G30473
disease index	soil B in absence of Poa annua	QTL2	1	10784793	-0.572752	31.1874	6.02323	AT1G30470	AT1G30460	AT1G30473
disease index	soil B in absence of Poa annua	QTL2	1	10784851	0.404419	31.5919	6.02323	AT1G30470	AT1G30460	AT1G30473
disease index	soil B in absence of Poa annua	QTL2	1	10784923	-1.20673	30.3851	6.02323	AT1G30470	AT1G30460	AT1G30473
disease index	soil B in absence of Poa annua	QTL2	1	10784929	0.780729	31.1659	6.02323	AT1G30470	AT1G30460	AT1G30473
disease index	soil B in absence of Poa annua	QTL2	1	10784938	0.79517	31.961	6.02323	AT1G30470	AT1G30460	AT1G30473
disease index	soil B in absence of Poa annua	QTL2	1	10784969	0.743578	32.7046	6.02323	AT1G30470	AT1G30460	AT1G30473
disease index	soil B in absence of Poa annua	QTL2	1	10785128	1.13427	33.8389	6.02323	AT1G30470	AT1G30460	AT1G30473
disease index	soil B in absence of Poa annua	QTL2	1	10785132	1.04179	34.8807	6.02323	AT1G30470	AT1G30460	AT1G30473
disease index	soil B in absence of Poa annua	QTL2	1	10785239	0.813226	35.6939	6.02323	AT1G30470	AT1G30460	AT1G30473
disease index	soil B in absence of Poa annua	QTL2	1	10785282	0.98921	36.6831	6.02323	AT1G30470	AT1G30460	AT1G30473
disease index	soil B in absence of Poa annua	QTL2	1	10785283	0.98921	37.6723	6.02323	AT1G30470	AT1G30460	AT1G30473
disease index	soil B in absence of Poa annua	QTL2	1	10785391	-0.750398	36.9219	6.02323	AT1G30470	AT1G30460	AT1G30473
disease index	soil B in absence of Poa annua	QTL2	1	10785392	-0.403487	36.5184	6.02323	AT1G30470	AT1G30460	AT1G30473
disease index	soil B in absence of Poa annua	QTL2	1	10785460	-0.693323	35.8251	6.02323	AT1G30470	AT1G30460	AT1G30473
disease index	soil B in absence of Poa annua	QTL2	1	10785827	0.8771	36.7022	6.02323	AT1G30470	AT1G30460	AT1G30473
disease index	soil B in absence of Poa annua	QTL2	1	10785857	0.675292	37.3775	6.02323	AT1G30470	AT1G30460	AT1G30473
disease index	soil B in absence of Poa annua	QTL2	1	10785923	0.938201	38.3157	6.02323	AT1G30470	AT1G30460	AT1G30473
disease index	soil B in absence of Poa annua	QTL2	1	10786069	0.280932	38.5966	6.02323	AT1G30470	AT1G30460	AT1G30473
disease index	soil B in absence of Poa annua	QTL2	1	10786100	0.244809	38.8414	6.02323	AT1G30470	AT1G30460	AT1G30473
disease index	soil B in absence of Poa annua	QTL2	1	10786115	-0.0915468	38.7499	6.02323	AT1G30470	AT1G30460	AT1G30473
disease index	soil B in absence of Poa annua	QTL2	1	10786146	-0.298275	38.4516	6.02323	AT1G30470	AT1G30460	AT1G30473
disease index	soil B in absence of Poa annua	QTL2	1	10786192	-0.139503	38.3121	6.02323	AT1G30470	AT1G30460	AT1G30473
disease index	soil B in absence of Poa annua	QTL2	1	10786205	0.670307	38.9824	6.02323	AT1G30470	AT1G30460	AT1G30473
disease index	soil B in absence of Poa annua	QTL3	1	15620307	0.735688	0.735688	6.02323	#N/A	AT1G41830	AT1G41875
disease index	soil B in absence of Poa annua	QTL3	1	15620349	0.629662	1.36535	6.02323	#N/A	AT1G41830	AT1G41875
disease index	soil B in absence of Poa annua	QTL3	1	15620407	0.697495	2.06284	6.02323	#N/A	AT1G41830	AT1G41875
disease index	soil B in absence of Poa annua	QTL3	1	15620435	0.646701	2.70955	6.02323	#N/A	AT1G41830	AT1G41875
disease index	soil B in absence of Poa annua	QTL3	1	15620447	0.737904	3.44745	6.02323	#N/A	AT1G41830	AT1G41875
disease index	soil B in absence of Poa annua	QTL3	1	15620462	-1.7587	1.68875	6.02323	#N/A	AT1G41830	AT1G41875
disease index	soil B in absence of Poa annua	QTL3	1	15620506	0.813146	2.5019	6.02323	#N/A	AT1G41830	AT1G41875
disease index	soil B in absence of Poa annua	QTL3	1	15620508	1.01039	3.51229	6.02323	#N/A	AT1G41830	AT1G41875
disease index	soil B in absence of Poa annua	QTL3	1	15620509	-1.332	2.18029	6.02323	#N/A	AT1G41830	AT1G41875
disease index	soil B in absence of Poa annua	QTL3	1	15620537	-0.848047	1.33224	6.02323	#N/A	AT1G41830	AT1G41875
disease index	soil B in absence of Poa annua	QTL3	1	15620634	0.10118	1.43342	6.02323	#N/A	AT1G41830	AT1G41875
disease index	soil B in absence of Poa annua	QTL3	1	15620667	0.593976	2.02739	6.02323	#N/A	AT1G41830	AT1G41875
disease index	soil B in absence of Poa annua	QTL3	1	15620747	0.46357	2.49096	6.02323	#N/A	AT1G41830	AT1G41875
disease index	soil B in absence of Poa annua	QTL3	1	15620749	0.592864	3.08383	6.02323	#N/A	AT1G41830	AT1G41875
disease index	soil B in absence of Poa annua	QTL3	1	15620833	0.413339	3.49717	6.02323	#N/A	AT1G41830	AT1G41875
disease index	soil B in absence of Poa annua	QTL3	1	15621099	0.803831	4.301	6.02323	#N/A	AT1G41830	AT1G41875
disease index	soil B in absence of Poa annua	QTL3	1	15621126	1.41212	5.71311	6.02323	#N/A	AT1G41830	AT1G41875
disease index	soil B in absence of Poa annua	QTL3	1	15621136	-0.580948	5.13217	6.02323	#N/A	AT1G41830	AT1G41875
disease index	soil B in absence of Poa annua	QTL3	1	15621144	0.173755	5.30592	6.02323	#N/A	AT1G41830	AT1G41875
disease index	soil B in absence of Poa annua	QTL3	1	15621254	-1.70168	3.60424	6.02323	#N/A	AT1G41830	AT1G41875
disease index	soil B in absence of Poa annua	QTL3	1	15621345	0.273652	3.87789	6.02323	#N/A	AT1G41830	AT1G41875
disease index	soil B in absence of Poa annua	QTL3	1	15621389	-1.16818	2.70971	6.02323	#N/A	AT1G41830	AT1G41875
disease index	soil B in absence of Poa annua	QTL3	1	15621488	2.83832	5.54803	6.02323	#N/A	AT1G41830	AT1G41875
disease index	soil B in absence of Poa annua	QTL3	1	15621504	1.41656	6.96458	6.02323	#N/A	AT1G41830	AT1G41875
disease index	soil B in absence of Poa annua	QTL3	1	15621548	0.17517	7.13975	6.02323	#N/A	AT1G41830	AT1G41875
disease index	soil B in absence of Poa annua	QTL4	1	15623641	0.858751	0.858751	6.02323	#N/A	AT1G41830	AT1G41875
disease index	soil B in absence of Poa annua	QTL4	1	15623663	1.42352	2.28227	6.02323	#N/A	AT1G41830	AT1G41875
disease index	soil B in absence of Poa annua	QTL4	1	15623705	2.05892	4.3412	6.02323	#N/A	AT1G41830	AT1G41875
disease index	soil B in absence of Poa annua	QTL4	1	15623707	-0.21147	4.12973	6.02323	#N/A	AT1G41830	AT1G41875
disease index	soil B in absence of Poa annua	QTL4	1	15623831	0.952063	5.08179	6.02323	#N/A	AT1G41830	AT1G41875
disease index	soil B in absence of Poa annua	QTL4	1	15623915	0.60866	5.69045	6.02323	#N/A	AT1G41830	AT1G41875
disease index	soil B in absence of Poa annua	QTL4	1	15623930	1.8027	7.49315	6.02323	#N/A	AT1G41830	AT1G41875
disease index	soil B in absence of Poa annua	QTL4	1	15623932	-1.53282	5.96033	6.02323	#N/A	AT1G41830	AT1G41875
disease index	soil B in absence of Poa annua	QTL4	1	15623945	1.5659	7.52623	6.02323	#N/A	AT1G41830	AT1G41875
disease index	soil B in absence of Poa annua	QTL4	1	15623957	1.31863	8.84486	6.02323	#N/A	AT1G41830	AT1G41875
disease index	soil B in absence of Poa annua	QTL4	1	15624080	1.57831	10.4232	6.02323	#N/A	AT1G41830	AT1G41875
disease index	soil B in absence of Poa annua	QTL5	1	15628910	0.753182	0.753182	6.02323	#N/A	AT1G41830	AT1G41875
disease index	soil B in absence of Poa annua	QTL5	1	15629142	0.389521	1.1427	6.02323	#N/A	AT1G41830	AT1G41875
disease index	soil B in absence of Poa annua	QTL5	1	15629202	1.56955	2.71225	6.02323	#N/A	AT1G41830	AT1G41875
disease index	soil B in absence of Poa annua	QTL5	1	15629229	1.1567	3.86895	6.02323	#N/A	AT1G41830	AT1G41875
disease index	soil B in absence of Poa annua	QTL5	1	15629305	0.662805	4.53176	6.02323	#N/A	AT1G41830	AT1G41875
disease index	soil B in absence of Poa annua	QTL5	1	15629391	-1.68761	2.84415	6.02323	#N/A	AT1G41830	AT1G41875
disease index	soil B in absence of Poa annua	QTL5	1	15629473	0.30379	3.14794	6.02323	#N/A	AT1G41830	AT1G41875
disease index	soil B in absence of Poa annua	QTL5	1	15629629	1.07015	4.21809	6.02323	#N/A	AT1G41830	AT1G41875
disease index	soil B in absence of Poa annua	QTL5	1	15629648	0.690913	4.909	6.02323	#N/A	AT1G41830	AT1G41875
disease index	soil B in absence of Poa annua	QTL5	1	15629649	1.30036	6.20936	6.02323	#N/A	AT1G41830	AT1G41875
disease index	soil B in absence of Poa annua	QTL5	1	15629650	1.5599	7.76926	6.02323	#N/A	AT1G41830	AT1G41875
disease index	soil B in absence of Poa annua	QTL5	1	15629705	-1.21499	6.55427	6.02323	#N/A	AT1G41830	AT1G41875
disease index	soil B in absence of Poa annua	QTL5	1	15629940	-1.51096	5.04331	6.02323	#N/A	AT1G41830	AT1G41875
disease index	soil B in absence of Poa annua	QTL5	1	15629979	0.300341	5.34366	6.02323	#N/A	AT1G41830	AT1G41875
disease index	soil B in absence of Poa annua	QTL5	1	15630068	-0.699334	4.64432	6.02323	#N/A	AT1G41830	AT1G41875
disease index	soil B in absence of Poa annua	QTL5	1	15630130	0.893044	5.53737	6.02323	#N/A	AT1G41830	AT1G41875
disease index	soil B in absence of Poa annua	QTL5	1	15630171	-1.85328	3.68408	6.02323	#N/A	AT1G41830	AT1G41875
disease index	soil B in absence of Poa annua	QTL5	1	15630219	0.398947	4.08303	6.02323	#N/A	AT1G41830	AT1G41875
disease index	soil B in absence of Poa annua	QTL5	1	15630244	0.122176	4.2052	6.02323	#N/A	AT1G41830	AT1G41875
disease index	soil B in absence of Poa annua	QTL5	1	15630261	-0.380773	3.82443	6.02323	#N/A	AT1G41830	AT1G41875
disease index	soil B in absence of Poa annua	QTL5	1	15630379	0.422256	4.24669	6.02323	#N/A	AT1G41830	AT1G41875
disease index	soil B in absence of Poa annua	QTL5	1	15630380	0.20867	4.45536	6.02323	#N/A	AT1G41830	AT1G41875
disease index	soil B in absence of Poa annua	QTL5	1	15630645	-0.675334	3.78002	6.02323	#N/A	AT1G41830	AT1G41875
disease index	soil B in absence of Poa annua	QTL5	1	15630686	1.36682	5.14684	6.02323	#N/A	AT1G41830	AT1G41875
disease index	soil B in absence of Poa annua	QTL5	1	15630729	-1.89803	3.24881	6.02323	#N/A	AT1G41830	AT1G41875
disease index	soil B in absence of Poa annua	QTL5	1	15630759	2.11105	5.35986	6.02323	#N/A	AT1G41830	AT1G41875
disease index	soil B in absence of Poa annua	QTL5	1	15630773	1.79923	7.15908	6.02323	#N/A	AT1G41830	AT1G41875
disease index	soil B in absence of Poa annua	QTL5	1	15630775	1.61651	8.7756	6.02323	#N/A	AT1G41830	AT1G41875
disease index	soil B in absence of Poa annua	QTL6	1	17775928	2.3076	2.3076	6.02323	AT1G48120	AT1G48110	AT1G48130
disease index	soil B in absence of Poa annua	QTL6	1	17775964	0.982813	3.29042	6.02323	AT1G48120	AT1G48110	AT1G48130
disease index	soil B in absence of Poa annua	QTL6	1	17776014	0.667988	3.95841	6.02323	AT1G48120	AT1G48110	AT1G48130
disease index	soil B in absence of Poa annua	QTL6	1	17776212	0.640204	4.59861	6.02323	AT1G48120	AT1G48110	AT1G48130
disease index	soil B in absence of Poa annua	QTL6	1	17776338	0.987606	5.58622	6.02323	AT1G48120	AT1G48110	AT1G48130
disease index	soil B in absence of Poa annua	QTL6	1	17776377	1.13705	6.72326	6.02323	AT1G48120	AT1G48110	AT1G48130
disease index	soil B in absence of Poa annua	QTL6	1	17776602	-0.252574	6.47069	6.02323	AT1G48120	AT1G48110	AT1G48130
disease index	soil B in absence of Poa annua	QTL6	1	17776634	-0.381522	6.08917	6.02323	AT1G48120	AT1G48110	AT1G48130
disease index	soil B in absence of Poa annua	QTL6	1	17776688	0.118602	6.20777	6.02323	AT1G48120	AT1G48110	AT1G48130
disease index	soil B in absence of Poa annua	QTL6	1	17776887	0.0471959	6.25497	6.02323	AT1G48120	AT1G48110	AT1G48130
disease index	soil B in absence of Poa annua	QTL6	1	17777328	1.54911	7.80407	6.02323	AT1G48120	AT1G48110	AT1G48130
disease index	soil B in absence of Poa annua	QTL6	1	17777646	-0.0239235	7.78015	6.02323	AT1G48120	AT1G48110	AT1G48130
disease index	soil B in absence of Poa annua	QTL6	1	17777697	0.397534	8.17769	6.02323	AT1G48120	AT1G48110	AT1G48130
disease index	soil B in absence of Poa annua	QTL6	1	17777700	0.296806	8.47449	6.02323	AT1G48120	AT1G48110	AT1G48130
disease index	soil B in absence of Poa annua	QTL6	1	17777797	0.0531516	8.52764	6.02323	AT1G48120	AT1G48110	AT1G48130
disease index	soil B in absence of Poa annua	QTL6	1	17777805	0.418842	8.94649	6.02323	AT1G48120	AT1G48110	AT1G48130
disease index	soil B in absence of Poa annua	QTL6	1	17778376	-0.562416	8.38407	6.02323	AT1G48120	AT1G48110	AT1G48130
disease index	soil B in absence of Poa annua	QTL6	1	17778566	-0.433789	7.95028	6.02323	AT1G48120	AT1G48110	AT1G48130
disease index	soil B in absence of Poa annua	QTL6	1	17778616	-1.20294	6.74734	6.02323	AT1G48120	AT1G48110	AT1G48130
disease index	soil B in absence of Poa annua	QTL6	1	17778758	-1.19018	5.55716	6.02323	AT1G48120	AT1G48110	AT1G48130
disease index	soil B in absence of Poa annua	QTL6	1	17778803	-0.113567	5.44359	6.02323	AT1G48120	AT1G48110	AT1G48130
disease index	soil B in absence of Poa annua	QTL6	1	17778959	1.46436	6.90795	6.02323	AT1G48120	AT1G48110	AT1G48130
disease index	soil B in absence of Poa annua	QTL6	1	17778989	0.408021	7.31598	6.02323	AT1G48120	AT1G48110	AT1G48130
disease index	soil B in absence of Poa annua	QTL6	1	17779022	0.0357623	7.35174	6.02323	AT1G48120	AT1G48110	AT1G48130
disease index	soil B in absence of Poa annua	QTL6	1	17779027	0.505028	7.85677	6.02323	AT1G48120	AT1G48110	AT1G48130
disease index	soil B in absence of Poa annua	QTL6	1	17779142	0.268874	8.12564	6.02323	AT1G48120	AT1G48110	AT1G48130
disease index	soil B in absence of Poa annua	QTL6	1	17779190	1.16001	9.28565	6.02323	AT1G48120	AT1G48110	AT1G48130
disease index	soil B in absence of Poa annua	QTL6	1	17779196	0.594856	9.88051	6.02323	AT1G48120	AT1G48110	AT1G48130
disease index	soil B in absence of Poa annua	QTL6	1	17779247	-0.0198605	9.86065	6.02323	AT1G48120	AT1G48110	AT1G48130
disease index	soil B in absence of Poa annua	QTL6	1	17779253	0.365261	10.2259	6.02323	AT1G48120	AT1G48110	AT1G48130
disease index	soil B in absence of Poa annua	QTL6	1	17779358	-0.33308	9.89283	6.02323	AT1G48120	AT1G48110	AT1G48130
disease index	soil B in absence of Poa annua	QTL6	1	17779447	0.576721	10.4696	6.02323	AT1G48120	AT1G48110	AT1G48130
disease index	soil B in absence of Poa annua	QTL6	1	17779488	0.552886	11.0224	6.02323	AT1G48120	AT1G48110	AT1G48130
disease index	soil B in absence of Poa annua	QTL6	1	17779494	0.731822	11.7543	6.02323	AT1G48120	AT1G48110	AT1G48130
disease index	soil B in absence of Poa annua	QTL7	1	19094388	1.16715	1.16715	6.02323	#N/A	AT1G51480	AT1G51490
disease index	soil B in absence of Poa annua	QTL7	1	19094390	1.1849	2.35205	6.02323	#N/A	AT1G51480	AT1G51490
disease index	soil B in absence of Poa annua	QTL7	1	19094402	1.06013	3.41218	6.02323	#N/A	AT1G51480	AT1G51490
disease index	soil B in absence of Poa annua	QTL7	1	19094417	1.36362	4.7758	6.02323	#N/A	AT1G51480	AT1G51490
disease index	soil B in absence of Poa annua	QTL7	1	19094476	1.27039	6.04619	6.02323	#N/A	AT1G51480	AT1G51490
disease index	soil B in absence of Poa annua	QTL7	1	19094497	0.0556257	6.10181	6.02323	#N/A	AT1G51480	AT1G51490
disease index	soil B in absence of Poa annua	QTL7	1	19094507	1.50814	7.60996	6.02323	#N/A	AT1G51480	AT1G51490
disease index	soil B in absence of Poa annua	QTL7	1	19094516	-0.172119	7.43784	6.02323	#N/A	AT1G51480	AT1G51490
disease index	soil B in absence of Poa annua	QTL7	1	19094529	1.41463	8.85247	6.02323	#N/A	AT1G51480	AT1G51490
disease index	soil B in absence of Poa annua	QTL7	1	19094563	1.53857	10.391	6.02323	#N/A	AT1G51480	AT1G51490
disease index	soil B in absence of Poa annua	QTL8	1	22279645	1.0662	1.0662	6.02323	AT1G60470	AT1G60460	AT1G60490
disease index	soil B in absence of Poa annua	QTL8	1	22279674	0.867867	1.93407	6.02323	AT1G60470	AT1G60460	AT1G60490
disease index	soil B in absence of Poa annua	QTL8	1	22279702	2.74415	4.67822	6.02323	AT1G60470	AT1G60460	AT1G60490
disease index	soil B in absence of Poa annua	QTL8	1	22279707	2.62323	7.30145	6.02323	AT1G60470	AT1G60460	AT1G60490
disease index	soil B in absence of Poa annua	QTL8	1	22279731	2.44238	9.74383	6.02323	AT1G60470	AT1G60460	AT1G60490
disease index	soil B in absence of Poa annua	QTL9	1	22707497	1.3059	1.3059	6.02323	AT1G61550	AT1G61540	AT1G61560
disease index	soil B in absence of Poa annua	QTL9	1	22707525	1.10461	2.41051	6.02323	AT1G61550	AT1G61540	AT1G61560
disease index	soil B in absence of Poa annua	QTL9	1	22707529	1.06115	3.47167	6.02323	AT1G61550	AT1G61540	AT1G61560
disease index	soil B in absence of Poa annua	QTL9	1	22707580	0.527735	3.9994	6.02323	AT1G61550	AT1G61540	AT1G61560
disease index	soil B in absence of Poa annua	QTL9	1	22707674	1.5545	5.5539	6.02323	AT1G61550	AT1G61540	AT1G61560
disease index	soil B in absence of Poa annua	QTL9	1	22707675	1.34433	6.89823	6.02323	AT1G61550	AT1G61540	AT1G61560
disease index	soil B in absence of Poa annua	QTL9	1	22707712	1.54949	8.44772	6.02323	AT1G61550	AT1G61540	AT1G61560
disease index	soil B in absence of Poa annua	QTL9	1	22707761	0.684981	9.1327	6.02323	AT1G61550	AT1G61540	AT1G61560
disease index	soil B in absence of Poa annua	QTL9	1	22707878	-0.902195	8.2305	6.02323	#N/A	AT1G61550	AT1G61560
disease index	soil B in absence of Poa annua	QTL9	1	22708137	-0.126186	8.10432	6.02323	#N/A	AT1G61550	AT1G61560
disease index	soil B in absence of Poa annua	QTL9	1	22708142	-0.273719	7.8306	6.02323	#N/A	AT1G61550	AT1G61560
disease index	soil B in absence of Poa annua	QTL9	1	22708189	-0.628259	7.20234	6.02323	#N/A	AT1G61550	AT1G61560
disease index	soil B in absence of Poa annua	QTL9	1	22708195	1.60464	8.80697	6.02323	#N/A	AT1G61550	AT1G61560
disease index	soil B in absence of Poa annua	QTL9	1	22708207	1.0869	9.89388	6.02323	#N/A	AT1G61550	AT1G61560
disease index	soil B in absence of Poa annua	QTL9	1	22708237	1.91354	11.8074	6.02323	#N/A	AT1G61550	AT1G61560
disease index	soil B in absence of Poa annua	QTL10	3	9904016	1.27093	1.27093	5.7048	#N/A	AT3G26870	AT3G26880
disease index	soil B in absence of Poa annua	QTL10	3	9904018	1.2057	2.47663	5.7048	#N/A	AT3G26870	AT3G26880
disease index	soil B in absence of Poa annua	QTL10	3	9904053	0.325152	2.80178	5.7048	#N/A	AT3G26870	AT3G26880
disease index	soil B in absence of Poa annua	QTL10	3	9904054	0.0762945	2.87807	5.7048	#N/A	AT3G26870	AT3G26880
disease index	soil B in absence of Poa annua	QTL10	3	9904136	1.57364	4.45171	5.7048	#N/A	AT3G26870	AT3G26880
disease index	soil B in absence of Poa annua	QTL10	3	9904141	1.08286	5.53457	5.7048	#N/A	AT3G26870	AT3G26880
disease index	soil B in absence of Poa annua	QTL10	3	9904142	1.02614	6.56071	5.7048	#N/A	AT3G26870	AT3G26880
disease index	soil B in absence of Poa annua	QTL10	3	9904151	0.126464	6.68718	5.7048	#N/A	AT3G26870	AT3G26880
disease index	soil B in absence of Poa annua	QTL10	3	9904158	0.160973	6.84815	5.7048	#N/A	AT3G26870	AT3G26880
disease index	soil B in absence of Poa annua	QTL11	3	10603764	0.275696	0.275696	5.7048	#N/A	AT3G28345	AT3G28360
disease index	soil B in absence of Poa annua	QTL11	3	10603766	0.218464	0.49416	5.7048	#N/A	AT3G28345	AT3G28360
disease index	soil B in absence of Poa annua	QTL11	3	10603803	0.90521	1.39937	5.7048	#N/A	AT3G28345	AT3G28360
disease index	soil B in absence of Poa annua	QTL11	3	10603809	0.213777	1.61315	5.7048	#N/A	AT3G28345	AT3G28360
disease index	soil B in absence of Poa annua	QTL11	3	10603897	1.62229	3.23544	5.7048	#N/A	AT3G28345	AT3G28360
disease index	soil B in absence of Poa annua	QTL11	3	10603917	1.18814	4.42358	5.7048	#N/A	AT3G28345	AT3G28360
disease index	soil B in absence of Poa annua	QTL11	3	10604042	-0.00319086	4.42039	5.7048	#N/A	AT3G28345	AT3G28360
disease index	soil B in absence of Poa annua	QTL11	3	10604053	-1.91284	2.50755	5.7048	#N/A	AT3G28345	AT3G28360
disease index	soil B in absence of Poa annua	QTL11	3	10604057	0.281483	2.78903	5.7048	#N/A	AT3G28345	AT3G28360
disease index	soil B in absence of Poa annua	QTL11	3	10604087	1.70188	4.49091	5.7048	#N/A	AT3G28345	AT3G28360
disease index	soil B in absence of Poa annua	QTL11	3	10604148	0.771626	5.26254	5.7048	#N/A	AT3G28345	AT3G28360
disease index	soil B in absence of Poa annua	QTL11	3	10604151	0.689508	5.95205	5.7048	#N/A	AT3G28345	AT3G28360
disease index	soil B in absence of Poa annua	QTL11	3	10604156	0.0875589	6.03961	5.7048	#N/A	AT3G28345	AT3G28360
disease index	soil B in absence of Poa annua	QTL11	3	10604382	0.564802	6.60441	5.7048	#N/A	AT3G28345	AT3G28360
disease index	soil B in absence of Poa annua	QTL11	3	10604394	-0.158114	6.44629	5.7048	#N/A	AT3G28345	AT3G28360
disease index	soil B in absence of Poa annua	QTL11	3	10604481	0.427778	6.87407	5.7048	#N/A	AT3G28345	AT3G28360
disease index	soil B in absence of Poa annua	QTL11	3	10604542	0.827894	7.70197	5.7048	#N/A	AT3G28345	AT3G28360
disease index	soil B in absence of Poa annua	QTL11	3	10604582	-0.980136	6.72183	5.7048	#N/A	AT3G28345	AT3G28360
disease index	soil B in absence of Poa annua	QTL11	3	10604630	0.357176	7.07901	5.7048	#N/A	AT3G28345	AT3G28360
disease index	soil B in absence of Poa annua	QTL11	3	10604661	0.288928	7.36793	5.7048	#N/A	AT3G28345	AT3G28360
disease index	soil B in absence of Poa annua	QTL11	3	10604701	0.166489	7.53442	5.7048	#N/A	AT3G28345	AT3G28360
disease index	soil B in absence of Poa annua	QTL11	3	10604712	0.340312	7.87474	5.7048	#N/A	AT3G28345	AT3G28360
disease index	soil B in absence of Poa annua	QTL11	3	10604725	0.560712	8.43545	5.7048	#N/A	AT3G28345	AT3G28360
disease index	soil B in absence of Poa annua	QTL11	3	10604783	0.422678	8.85813	5.7048	#N/A	AT3G28345	AT3G28360
disease index	soil B in absence of Poa annua	QTL12	4	5812325	0.431312	0.431312	5.61676	#N/A	AT4G09100	AT4G09110
disease index	soil B in absence of Poa annua	QTL12	4	5812326	0.496123	0.927436	5.61676	#N/A	AT4G09100	AT4G09110
disease index	soil B in absence of Poa annua	QTL12	4	5812365	1.25685	2.18429	5.61676	#N/A	AT4G09100	AT4G09110
disease index	soil B in absence of Poa annua	QTL12	4	5812387	0.345878	2.53017	5.61676	#N/A	AT4G09100	AT4G09110
disease index	soil B in absence of Poa annua	QTL12	4	5812388	-0.330217	2.19995	5.61676	#N/A	AT4G09100	AT4G09110
disease index	soil B in absence of Poa annua	QTL12	4	5812403	0.0370803	2.23703	5.61676	#N/A	AT4G09100	AT4G09110
disease index	soil B in absence of Poa annua	QTL12	4	5812416	0.569485	2.80652	5.61676	#N/A	AT4G09100	AT4G09110
disease index	soil B in absence of Poa annua	QTL12	4	5812437	0.854759	3.66128	5.61676	#N/A	AT4G09100	AT4G09110
disease index	soil B in absence of Poa annua	QTL12	4	5812444	0.611058	4.27233	5.61676	#N/A	AT4G09100	AT4G09110
disease index	soil B in absence of Poa annua	QTL12	4	5812477	1.36211	5.63444	5.61676	#N/A	AT4G09100	AT4G09110
disease index	soil B in absence of Poa annua	QTL13	5	14259730	0.147402	0.147402	5.92043	#N/A	AT5G36220	AT5G36228
disease index	soil B in absence of Poa annua	QTL13	5	14259782	0.571003	0.718405	5.92043	#N/A	AT5G36220	AT5G36228
disease index	soil B in absence of Poa annua	QTL13	5	14259884	0.309099	1.0275	5.92043	#N/A	AT5G36220	AT5G36228
disease index	soil B in absence of Poa annua	QTL13	5	14259892	0.488794	1.5163	5.92043	#N/A	AT5G36220	AT5G36228
disease index	soil B in absence of Poa annua	QTL13	5	14259898	0.0752267	1.59152	5.92043	#N/A	AT5G36220	AT5G36228
disease index	soil B in absence of Poa annua	QTL13	5	14260175	0.671852	2.26338	5.92043	#N/A	AT5G36220	AT5G36228
disease index	soil B in absence of Poa annua	QTL13	5	14260194	0.344049	2.60743	5.92043	#N/A	AT5G36220	AT5G36228
disease index	soil B in absence of Poa annua	QTL13	5	14260195	0.195858	2.80328	5.92043	#N/A	AT5G36220	AT5G36228
disease index	soil B in absence of Poa annua	QTL13	5	14260303	-0.127499	2.67579	5.92043	#N/A	AT5G36220	AT5G36228
disease index	soil B in absence of Poa annua	QTL13	5	14260334	0.134743	2.81053	5.92043	#N/A	AT5G36220	AT5G36228
disease index	soil B in absence of Poa annua	QTL13	5	14260355	0.51478	3.32531	5.92043	#N/A	AT5G36220	AT5G36228
disease index	soil B in absence of Poa annua	QTL13	5	14260398	0.244863	3.57017	5.92043	#N/A	AT5G36220	AT5G36228
disease index	soil B in absence of Poa annua	QTL13	5	14260402	0.236306	3.80648	5.92043	#N/A	AT5G36220	AT5G36228
disease index	soil B in absence of Poa annua	QTL13	5	14260414	0.320831	4.12731	5.92043	#N/A	AT5G36220	AT5G36228
disease index	soil B in absence of Poa annua	QTL13	5	14260435	0.695739	4.82305	5.92043	#N/A	AT5G36220	AT5G36228
disease index	soil B in absence of Poa annua	QTL13	5	14260693	0.01727	4.84032	5.92043	#N/A	AT5G36220	AT5G36228
disease index	soil B in absence of Poa annua	QTL13	5	14260745	0.416992	5.25731	5.92043	#N/A	AT5G36220	AT5G36228
disease index	soil B in absence of Poa annua	QTL13	5	14261051	0.0799989	5.33731	5.92043	#N/A	AT5G36220	AT5G36228
disease index	soil B in absence of Poa annua	QTL13	5	14261215	0.677367	6.01468	5.92043	#N/A	AT5G36220	AT5G36228
disease index	soil B in absence of Poa annua	QTL13	5	14261228	0.151621	6.1663	5.92043	#N/A	AT5G36220	AT5G36228
disease index	soil B in absence of Poa annua	QTL13	5	14261268	0.650184	6.81648	5.92043	#N/A	AT5G36220	AT5G36228
disease index	soil B in absence of Poa annua	QTL13	5	14261534	0.776436	7.59292	5.92043	#N/A	AT5G36220	AT5G36228
disease index	soil B in absence of Poa annua	QTL13	5	14261547	0.21451	7.80743	5.92043	#N/A	AT5G36220	AT5G36228
disease index	soil B in absence of Poa annua	QTL13	5	14261673	0.00932147	7.81675	5.92043	#N/A	AT5G36220	AT5G36228
disease index	soil B in absence of Poa annua	QTL13	5	14261768	0.0823322	7.89908	5.92043	#N/A	AT5G36220	AT5G36228
disease index	soil B in absence of Poa annua	QTL13	5	14261815	0.0366731	7.93575	5.92043	#N/A	AT5G36220	AT5G36228
disease index	soil C in absence of Poa annua	QTL1	1	3770004	0.874725	0.874725	5.9348	#N/A	AT1G11250	AT1G11260
disease index	soil C in absence of Poa annua	QTL1	1	3770005	1.0621	1.93682	5.9348	#N/A	AT1G11250	AT1G11260
disease index	soil C in absence of Poa annua	QTL1	1	3770022	1.16191	3.09873	5.9348	#N/A	AT1G11250	AT1G11260
disease index	soil C in absence of Poa annua	QTL1	1	3770042	1.78128	4.88001	5.9348	#N/A	AT1G11250	AT1G11260
disease index	soil C in absence of Poa annua	QTL1	1	3770085	-1.7739	3.10611	5.9348	#N/A	AT1G11250	AT1G11260
disease index	soil C in absence of Poa annua	QTL1	1	3770228	-0.107405	2.99871	5.9348	#N/A	AT1G11250	AT1G11260
disease index	soil C in absence of Poa annua	QTL1	1	3770232	0.686557	3.68527	5.9348	#N/A	AT1G11250	AT1G11260
disease index	soil C in absence of Poa annua	QTL1	1	3770274	1.60202	5.28729	5.9348	#N/A	AT1G11250	AT1G11260
disease index	soil C in absence of Poa annua	QTL1	1	3770290	1.14522	6.43251	5.9348	#N/A	AT1G11250	AT1G11260
disease index	soil C in absence of Poa annua	QTL1	1	3770372	0.369593	6.8021	5.9348	#N/A	AT1G11250	AT1G11260
disease index	soil C in absence of Poa annua	QTL1	1	3770441	-0.705086	6.09701	5.9348	#N/A	AT1G11250	AT1G11260
disease index	soil C in absence of Poa annua	QTL1	1	3770454	-0.686405	5.41061	5.9348	#N/A	AT1G11250	AT1G11260
disease index	soil C in absence of Poa annua	QTL1	1	3770483	-0.801642	4.60897	5.9348	#N/A	AT1G11250	AT1G11260
disease index	soil C in absence of Poa annua	QTL1	1	3770670	-0.229256	4.37971	5.9348	#N/A	AT1G11250	AT1G11260
disease index	soil C in absence of Poa annua	QTL1	1	3770943	-0.660397	3.71931	5.9348	#N/A	AT1G11250	AT1G11260
disease index	soil C in absence of Poa annua	QTL1	1	3771852	-0.352337	3.36698	5.9348	#N/A	AT1G11250	AT1G11260
disease index	soil C in absence of Poa annua	QTL1	1	3771955	0.303951	3.67093	5.9348	#N/A	AT1G11250	AT1G11260
disease index	soil C in absence of Poa annua	QTL1	1	3771993	-0.40561	3.26532	5.9348	#N/A	AT1G11250	AT1G11260
disease index	soil C in absence of Poa annua	QTL1	1	3771998	-0.670563	2.59475	5.9348	#N/A	AT1G11250	AT1G11260
disease index	soil C in absence of Poa annua	QTL1	1	3771999	-1.10556	1.48919	5.9348	#N/A	AT1G11250	AT1G11260
disease index	soil C in absence of Poa annua	QTL1	1	3772137	0.390109	1.8793	5.9348	#N/A	AT1G11250	AT1G11260
disease index	soil C in absence of Poa annua	QTL1	1	3772214	0.555981	2.43528	5.9348	#N/A	AT1G11250	AT1G11260
disease index	soil C in absence of Poa annua	QTL1	1	3772236	0.25893	2.69421	5.9348	#N/A	AT1G11250	AT1G11260
disease index	soil C in absence of Poa annua	QTL1	1	3772275	0.345707	3.03992	5.9348	#N/A	AT1G11250	AT1G11260
disease index	soil C in absence of Poa annua	QTL1	1	3772296	1.25667	4.29659	5.9348	#N/A	AT1G11250	AT1G11260
disease index	soil C in absence of Poa annua	QTL1	1	3772303	1.09299	5.38959	5.9348	#N/A	AT1G11250	AT1G11260
disease index	soil C in absence of Poa annua	QTL1	1	3772320	1.58976	6.97934	5.9348	#N/A	AT1G11250	AT1G11260
disease index	soil C in absence of Poa annua	QTL2	1	29630930	0.943716	0.943716	5.9348	#N/A	AT1G78810	AT1G78815
disease index	soil C in absence of Poa annua	QTL2	1	29631023	0.201562	1.14528	5.9348	#N/A	AT1G78810	AT1G78815
disease index	soil C in absence of Poa annua	QTL2	1	29631496	-0.315483	0.829795	5.9348	#N/A	AT1G78810	AT1G78815
disease index	soil C in absence of Poa annua	QTL2	1	29631895	1.21572	2.04552	5.9348	AT1G78815	AT1G78810	AT1G78820
disease index	soil C in absence of Poa annua	QTL2	1	29632724	-0.679008	1.36651	5.9348	AT1G78815	AT1G78810	AT1G78820
disease index	soil C in absence of Poa annua	QTL2	1	29632916	-1.0269	0.339606	5.9348	#N/A	AT1G78815	AT1G78820
disease index	soil C in absence of Poa annua	QTL2	1	29632954	0.399035	0.738641	5.9348	#N/A	AT1G78815	AT1G78820
disease index	soil C in absence of Poa annua	QTL2	1	29633050	0.188605	0.927246	5.9348	#N/A	AT1G78815	AT1G78820
disease index	soil C in absence of Poa annua	QTL2	1	29633060	0.306296	1.23354	5.9348	#N/A	AT1G78815	AT1G78820
disease index	soil C in absence of Poa annua	QTL2	1	29633187	0.66821	1.90175	5.9348	#N/A	AT1G78815	AT1G78820
disease index	soil C in absence of Poa annua	QTL2	1	29633197	0.27396	2.17571	5.9348	#N/A	AT1G78815	AT1G78820
disease index	soil C in absence of Poa annua	QTL2	1	29633200	0.261167	2.43688	5.9348	#N/A	AT1G78815	AT1G78820
disease index	soil C in absence of Poa annua	QTL2	1	29633306	0.118771	2.55565	5.9348	#N/A	AT1G78815	AT1G78820
disease index	soil C in absence of Poa annua	QTL2	1	29633308	0.294706	2.85036	5.9348	#N/A	AT1G78815	AT1G78820
disease index	soil C in absence of Poa annua	QTL2	1	29633310	0.294706	3.14506	5.9348	#N/A	AT1G78815	AT1G78820
disease index	soil C in absence of Poa annua	QTL2	1	29633400	0.20146	3.34652	5.9348	#N/A	AT1G78815	AT1G78820
disease index	soil C in absence of Poa annua	QTL2	1	29633406	0.583369	3.92989	5.9348	#N/A	AT1G78815	AT1G78820
disease index	soil C in absence of Poa annua	QTL2	1	29633408	0.796078	4.72597	5.9348	#N/A	AT1G78815	AT1G78820
disease index	soil C in absence of Poa annua	QTL2	1	29633465	0.944307	5.67028	5.9348	#N/A	AT1G78815	AT1G78820
disease index	soil C in absence of Poa annua	QTL2	1	29633742	0.795787	6.46606	5.9348	#N/A	AT1G78815	AT1G78820
disease index	soil C in absence of Poa annua	QTL2	1	29634125	1.03997	7.50603	5.9348	AT1G78820	AT1G78815	AT1G78830
disease index	soil C in absence of Poa annua	QTL2	1	29634138	0.740778	8.24681	5.9348	AT1G78820	AT1G78815	AT1G78830
disease index	soil C in absence of Poa annua	QTL3	2	12960350	0.286015	0.286015	5.64547	AT2G30410	AT2G30400	AT2G30420
disease index	soil C in absence of Poa annua	QTL3	2	12960512	-0.11363	0.172385	5.64547	AT2G30410	AT2G30400	AT2G30420
disease index	soil C in absence of Poa annua	QTL3	2	12960618	0.568309	0.740694	5.64547	AT2G30410	AT2G30400	AT2G30420
disease index	soil C in absence of Poa annua	QTL3	2	12960654	0.780179	1.52087	5.64547	AT2G30410	AT2G30400	AT2G30420
disease index	soil C in absence of Poa annua	QTL3	2	12960655	0.728867	2.24974	5.64547	AT2G30410	AT2G30400	AT2G30420
disease index	soil C in absence of Poa annua	QTL3	2	12960660	0.245146	2.49489	5.64547	AT2G30410	AT2G30400	AT2G30420
disease index	soil C in absence of Poa annua	QTL3	2	12960714	0.56265	3.05754	5.64547	AT2G30410	AT2G30400	AT2G30420
disease index	soil C in absence of Poa annua	QTL3	2	12960720	0.497363	3.5549	5.64547	AT2G30410	AT2G30400	AT2G30420
disease index	soil C in absence of Poa annua	QTL3	2	12960866	0.342617	3.89752	5.64547	AT2G30420	AT2G30410	AT2G30424
disease index	soil C in absence of Poa annua	QTL3	2	12960898	0.974578	4.87209	5.64547	AT2G30420	AT2G30410	AT2G30424
disease index	soil C in absence of Poa annua	QTL3	2	12961292	0.624585	5.49668	5.64547	AT2G30420	AT2G30410	AT2G30424
disease index	soil C in absence of Poa annua	QTL3	2	12961313	1.46362	6.9603	5.64547	AT2G30420	AT2G30410	AT2G30424
disease index	soil C in absence of Poa annua	QTL4	2	13191209	1.37817	1.37817	5.64547	#N/A	AT2G30990	AT2G31005
disease index	soil C in absence of Poa annua	QTL4	2	13191584	0.508021	1.88619	5.64547	#N/A	AT2G30990	AT2G31005
disease index	soil C in absence of Poa annua	QTL4	2	13191668	-0.0122476	1.87395	5.64547	#N/A	AT2G30990	AT2G31005
disease index	soil C in absence of Poa annua	QTL4	2	13192000	0.146519	2.02047	5.64547	#N/A	AT2G30990	AT2G31005
disease index	soil C in absence of Poa annua	QTL4	2	13192090	0.53029	2.55076	5.64547	#N/A	AT2G30990	AT2G31005
disease index	soil C in absence of Poa annua	QTL4	2	13192465	0.924453	3.47521	5.64547	#N/A	AT2G30990	AT2G31005
disease index	soil C in absence of Poa annua	QTL4	2	13192491	0.449245	3.92445	5.64547	#N/A	AT2G30990	AT2G31005
disease index	soil C in absence of Poa annua	QTL4	2	13192495	0.445983	4.37044	5.64547	#N/A	AT2G30990	AT2G31005
disease index	soil C in absence of Poa annua	QTL4	2	13192518	0.573591	4.94403	5.64547	#N/A	AT2G30990	AT2G31005
disease index	soil C in absence of Poa annua	QTL4	2	13192820	0.687731	5.63176	5.64547	#N/A	AT2G30990	AT2G31005
disease index	soil C in absence of Poa annua	QTL4	2	13192909	0.161906	5.79366	5.64547	#N/A	AT2G30990	AT2G31005
disease index	soil C in absence of Poa annua	QTL4	2	13193100	1.34975	7.14341	5.64547	#N/A	AT2G30990	AT2G31005
disease index	soil C in absence of Poa annua	QTL4	2	13193392	0.741199	7.88461	5.64547	#N/A	AT2G30990	AT2G31005
disease index	soil C in absence of Poa annua	QTL4	2	13193591	0.336445	8.22106	5.64547	AT2G31005	AT2G30990	AT2G31010
disease index	soil C in absence of Poa annua	QTL5	2	15183381	0.862155	0.862155	5.64547	AT2G36200	AT2G36190	AT2G36210
disease index	soil C in absence of Poa annua	QTL5	2	15183434	2.45138	3.31354	5.64547	AT2G36200	AT2G36190	AT2G36210
disease index	soil C in absence of Poa annua	QTL5	2	15184819	0.279495	3.59303	5.64547	AT2G36200	AT2G36190	AT2G36210
disease index	soil C in absence of Poa annua	QTL5	2	15184827	0.80527	4.3983	5.64547	AT2G36200	AT2G36190	AT2G36210
disease index	soil C in absence of Poa annua	QTL5	2	15185564	0.246708	4.64501	5.64547	#N/A	AT2G36200	AT2G36210
disease index	soil C in absence of Poa annua	QTL5	2	15186148	0.808997	5.45401	5.64547	AT2G36210	AT2G36200	AT2G36220
disease index	soil C in absence of Poa annua	QTL5	2	15187756	0.410187	5.86419	5.64547	#N/A	AT2G36210	AT2G36220
disease index	soil C in absence of Poa annua	QTL6	2	16942866	0.93798	0.93798	5.64547	AT2G40570	AT2G40560	AT2G40580
disease index	soil C in absence of Poa annua	QTL6	2	16942886	2.59614	3.53412	5.64547	AT2G40570	AT2G40560	AT2G40580
disease index	soil C in absence of Poa annua	QTL6	2	16942896	2.34409	5.87821	5.64547	AT2G40570	AT2G40560	AT2G40580
disease index	soil C in absence of Poa annua	QTL6	2	16942920	0.801274	6.67948	5.64547	AT2G40570	AT2G40560	AT2G40580
disease index	soil C in absence of Poa annua	QTL7	2	17169002	0.811371	0.811371	5.64547	AT2G41190	AT2G41180	AT2G41200
disease index	soil C in absence of Poa annua	QTL7	2	17169431	0.29042	1.10179	5.64547	AT2G41190	AT2G41180	AT2G41200
disease index	soil C in absence of Poa annua	QTL7	2	17169586	0.10068	1.20247	5.64547	AT2G41190	AT2G41180	AT2G41200
disease index	soil C in absence of Poa annua	QTL7	2	17170379	1.02737	2.22984	5.64547	AT2G41190	AT2G41180	AT2G41200
disease index	soil C in absence of Poa annua	QTL7	2	17170422	-1.55033	0.67951	5.64547	#N/A	AT2G41190	AT2G41200
disease index	soil C in absence of Poa annua	QTL7	2	17170768	2.35549	3.035	5.64547	#N/A	AT2G41190	AT2G41200
disease index	soil C in absence of Poa annua	QTL7	2	17170820	1.47809	4.51309	5.64547	#N/A	AT2G41190	AT2G41200
disease index	soil C in absence of Poa annua	QTL7	2	17170904	0.697237	5.21033	5.64547	#N/A	AT2G41190	AT2G41200
disease index	soil C in absence of Poa annua	QTL7	2	17171084	1.07454	6.28486	5.64547	#N/A	AT2G41190	AT2G41200
disease index	soil C in absence of Poa annua	QTL7	2	17171175	0.792117	7.07698	5.64547	#N/A	AT2G41190	AT2G41200
disease index	soil C in absence of Poa annua	QTL7	2	17171357	-1.72883	5.34815	5.64547	#N/A	AT2G41190	AT2G41200
disease index	soil C in absence of Poa annua	QTL7	2	17171487	1.56044	6.90859	5.64547	#N/A	AT2G41190	AT2G41200
disease index	soil C in absence of Poa annua	QTL7	2	17172106	0.507886	7.41648	5.64547	AT2G41200	AT2G41190	AT2G41210
disease index	soil C in absence of Poa annua	QTL7	2	17172278	0.0221654	7.43864	5.64547	AT2G41200	AT2G41190	AT2G41210
disease index	soil C in absence of Poa annua	QTL7	2	17172330	1.49346	8.9321	5.64547	AT2G41200	AT2G41190	AT2G41210
disease index	soil C in absence of Poa annua	QTL8	2	17193002	0.351398	0.351398	5.64547	#N/A	AT2G41225	AT2G41230
disease index	soil C in absence of Poa annua	QTL8	2	17193521	0.436777	0.788174	5.64547	#N/A	AT2G41225	AT2G41230
disease index	soil C in absence of Poa annua	QTL8	2	17193752	0.745044	1.53322	5.64547	#N/A	AT2G41225	AT2G41230
disease index	soil C in absence of Poa annua	QTL8	2	17193918	1.6534	3.18662	5.64547	#N/A	AT2G41225	AT2G41230
disease index	soil C in absence of Poa annua	QTL8	2	17194042	1.33572	4.52234	5.64547	#N/A	AT2G41225	AT2G41230
disease index	soil C in absence of Poa annua	QTL8	2	17194588	0.2167	4.73904	5.64547	#N/A	AT2G41225	AT2G41230
disease index	soil C in absence of Poa annua	QTL8	2	17194621	-1.90345	2.8356	5.64547	#N/A	AT2G41225	AT2G41230
disease index	soil C in absence of Poa annua	QTL8	2	17194697	1.21309	4.04869	5.64547	#N/A	AT2G41225	AT2G41230
disease index	soil C in absence of Poa annua	QTL8	2	17194748	0.822655	4.87135	5.64547	#N/A	AT2G41225	AT2G41230
disease index	soil C in absence of Poa annua	QTL8	2	17195047	1.8265	6.69785	5.64547	AT2G41230	AT2G41225	AT2G41231
disease index	soil C in absence of Poa annua	QTL8	2	17195052	1.8265	8.52435	5.64547	AT2G41230	AT2G41225	AT2G41231
disease index	soil C in absence of Poa annua	QTL8	2	17195151	-0.789718	7.73463	5.64547	AT2G41230	AT2G41225	AT2G41231
disease index	soil C in absence of Poa annua	QTL8	2	17195194	0.736886	8.47152	5.64547	AT2G41230	AT2G41225	AT2G41231
disease index	soil C in absence of Poa annua	QTL8	2	17195270	0.678423	9.14994	5.64547	AT2G41230	AT2G41225	AT2G41231
disease index	soil C in absence of Poa annua	QTL8	2	17195291	0.0455876	9.19553	5.64547	AT2G41230	AT2G41225	AT2G41231
disease index	soil C in absence of Poa annua	QTL8	2	17195325	-0.087011	9.10852	5.64547	AT2G41230	AT2G41225	AT2G41233
disease index	soil C in absence of Poa annua	QTL8	2	17195325	-0.087011	9.10852	5.64547	AT2G41231	AT2G41225	AT2G41233
disease index	soil C in absence of Poa annua	QTL8	2	17195396	0.277294	9.38581	5.64547	AT2G41230	AT2G41225	AT2G41233
disease index	soil C in absence of Poa annua	QTL8	2	17195396	0.277294	9.38581	5.64547	AT2G41231	AT2G41225	AT2G41233
disease index	soil C in absence of Poa annua	QTL8	2	17195440	-0.588451	8.79736	5.64547	AT2G41230	AT2G41225	AT2G41233
disease index	soil C in absence of Poa annua	QTL8	2	17195440	-0.588451	8.79736	5.64547	AT2G41231	AT2G41225	AT2G41233
disease index	soil C in absence of Poa annua	QTL8	2	17195787	-0.0631812	8.73418	5.64547	AT2G41231	AT2G41230	AT2G41233
disease index	soil C in absence of Poa annua	QTL8	2	17195804	-0.0866426	8.64753	5.64547	AT2G41231	AT2G41230	AT2G41233
disease index	soil C in absence of Poa annua	QTL8	2	17196172	0.962304	9.60984	5.64547	#N/A	AT2G41231	AT2G41233
disease index	soil C in absence of Poa annua	QTL8	2	17196794	0.673942	10.2838	5.64547	#N/A	AT2G41233	AT2G41240
disease index	soil C in absence of Poa annua	QTL8	2	17196796	0.720999	11.0048	5.64547	#N/A	AT2G41233	AT2G41240
disease index	soil C in absence of Poa annua	QTL8	2	17196810	-1.82147	9.18331	5.64547	#N/A	AT2G41233	AT2G41240
disease index	soil C in absence of Poa annua	QTL8	2	17196826	-0.22119	8.96212	5.64547	#N/A	AT2G41233	AT2G41240
disease index	soil C in absence of Poa annua	QTL8	2	17196829	-0.22119	8.74093	5.64547	#N/A	AT2G41233	AT2G41240
disease index	soil C in absence of Poa annua	QTL8	2	17196934	0.773849	9.51478	5.64547	#N/A	AT2G41233	AT2G41240
disease index	soil C in absence of Poa annua	QTL8	2	17196941	0.699581	10.2144	5.64547	#N/A	AT2G41233	AT2G41240
disease index	soil C in absence of Poa annua	QTL8	2	17196953	0.929174	11.1435	5.64547	#N/A	AT2G41233	AT2G41240
disease index	soil C in absence of Poa annua	QTL8	2	17197283	-1.65443	9.4891	5.64547	#N/A	AT2G41233	AT2G41240
disease index	soil C in absence of Poa annua	QTL8	2	17197737	-1.99473	7.49437	5.64547	#N/A	AT2G41233	AT2G41240
disease index	soil C in absence of Poa annua	QTL8	2	17197862	0.608584	8.10295	5.64547	#N/A	AT2G41233	AT2G41240
disease index	soil C in absence of Poa annua	QTL8	2	17197899	0.414098	8.51705	5.64547	#N/A	AT2G41233	AT2G41240
disease index	soil C in absence of Poa annua	QTL8	2	17197964	0.565125	9.08218	5.64547	#N/A	AT2G41233	AT2G41240
disease index	soil C in absence of Poa annua	QTL8	2	17198001	-1.06705	8.01512	5.64547	#N/A	AT2G41233	AT2G41240
disease index	soil C in absence of Poa annua	QTL8	2	17198010	1.69937	9.7145	5.64547	#N/A	AT2G41233	AT2G41240
disease index	soil C in absence of Poa annua	QTL8	2	17198020	1.41266	11.1272	5.64547	#N/A	AT2G41233	AT2G41240
disease index	soil C in absence of Poa annua	QTL8	2	17198129	1.10651	12.2337	5.64547	#N/A	AT2G41233	AT2G41240
disease index	soil C in absence of Poa annua	QTL8	2	17198218	-0.320235	11.9134	5.64547	#N/A	AT2G41233	AT2G41240
disease index	soil C in absence of Poa annua	QTL8	2	17198219	-0.215821	11.6976	5.64547	#N/A	AT2G41233	AT2G41240
disease index	soil C in absence of Poa annua	QTL8	2	17198305	2.34302	14.0406	5.64547	AT2G41240	AT2G41233	AT2G41250
disease index	soil C in absence of Poa annua	QTL8	2	17198307	2.06823	16.1088	5.64547	AT2G41240	AT2G41233	AT2G41250
disease index	soil C in absence of Poa annua	QTL8	2	17198376	1.73402	17.8429	5.64547	AT2G41240	AT2G41233	AT2G41250
disease index	soil C in absence of Poa annua	QTL8	2	17198454	1.45011	19.293	5.64547	AT2G41240	AT2G41233	AT2G41250
disease index	soil C in absence of Poa annua	QTL8	2	17198681	0.66832	19.9613	5.64547	AT2G41240	AT2G41233	AT2G41250
disease index	soil C in absence of Poa annua	QTL8	2	17198691	1.52156	21.4829	5.64547	AT2G41240	AT2G41233	AT2G41250
disease index	soil C in absence of Poa annua	QTL8	2	17198697	0.781121	22.264	5.64547	AT2G41240	AT2G41233	AT2G41250
disease index	soil C in absence of Poa annua	QTL8	2	17198745	0.761935	23.0259	5.64547	AT2G41240	AT2G41233	AT2G41250
disease index	soil C in absence of Poa annua	QTL8	2	17198829	2.4224	25.4483	5.64547	AT2G41240	AT2G41233	AT2G41250
disease index	soil C in absence of Poa annua	QTL8	2	17198873	1.79642	27.2447	5.64547	AT2G41240	AT2G41233	AT2G41250
disease index	soil C in absence of Poa annua	QTL8	2	17198912	0.357117	27.6018	5.64547	AT2G41240	AT2G41233	AT2G41250
disease index	soil C in absence of Poa annua	QTL8	2	17198991	1.32149	28.9233	5.64547	AT2G41240	AT2G41233	AT2G41250
disease index	soil C in absence of Poa annua	QTL8	2	17198992	1.55889	30.4822	5.64547	AT2G41240	AT2G41233	AT2G41250
disease index	soil C in absence of Poa annua	QTL8	2	17198993	1.47431	31.9565	5.64547	AT2G41240	AT2G41233	AT2G41250
disease index	soil C in absence of Poa annua	QTL8	2	17198994	1.45184	33.4084	5.64547	AT2G41240	AT2G41233	AT2G41250
disease index	soil C in absence of Poa annua	QTL8	2	17199263	0.673985	34.0824	5.64547	AT2G41240	AT2G41233	AT2G41250
disease index	soil C in absence of Poa annua	QTL8	2	17199609	1.91784	36.0002	5.64547	#N/A	AT2G41240	AT2G41250
disease index	soil C in absence of Poa annua	QTL8	2	17199733	0.208881	36.2091	5.64547	#N/A	AT2G41240	AT2G41250
[truncated: 5,912 more rows]
